# Supplementary material for: Doing It Your Way: How Individual Movement Styles Affect Action Prediction
Source: PLoS One. 2016 Oct 25;11(10):e0165297. doi: 10.1371/journal.pone.0165297 (PMC5079573; doi:10.1371/journal.pone.0165297)
Supplement: S1 Dataset — (XLSX) [file pone.0165297.s001.xlsx]

## Sheet: Experiment 1
Sub	Trial	Condizione	Wrist Velocity_10	Wrist Velocity_20	Wrist Velocity_30	Wrist Velocity_40	Wrist Velocity_50	Wrist Velocity_60	Wrist Velocity_70	Wrist Velocity_80	Wrist Velocity_90	Wrist Velocity_100	Grip Aperture_10	Grip Aperture_20	Grip Aperture_30	Grip Aperture_40	Grip Aperture_50	Grip Aperture_60	Grip Aperture_70	Grip Aperture_80	Grip Aperture_90	Grip Aperture_100	Wrist Height_10	Wrist Height_20	Wrist Height_30	Wrist Height_40	Wrist Height_50	Wrist Height_60	Wrist Height_70	Wrist Height_80	Wrist Height_90	Wrist Height_100	X-Index_10	X-Index_20	X-Index_30	X-Index_40	X-Index_50	X-Index_60	X-Index_70	X-Index_80	X-Index_90	X-Index_100	Y-Index_10	Y-Index_20	Y-Index_30	Y-Index_40	Y-Index_50	Y-Index_60	Y-Index_70
1	41	1	46.1811	257.275	594.15	638.639	614.534	477.173	292.069	165.973	89.5216	38.2427	23.9409	35.1297	40.8575	44.198	80.9427	112.852	122.197	125.328	126.342	122.733	47.9143	62.9883	117.256	175.019	186.347	158.615	126.949	106.423	95.8915	92.4296	6.67829	2.54879	1.1516	0.208695	-15.2591	-23.982	-23.83	-23.5992	-24.1689	-22.4714	39.6819	47.6906	50.2911	62.7422	67.5614	68.8256	69.1702
1	42	1	70.2875	303.574	541.53	600.107	561.607	392.193	222.699	144.419	91.1993	63.0297	25.8446	36.9581	57.7381	85.9691	106.87	121.647	126.694	128.191	130.525	126.286	49.0875	69.2146	113.383	155.059	159.678	133.225	109.065	95.5703	89.0972	88.9969	6.46741	2.49674	-6.47749	-15.8238	-25.1445	-28.8684	-29.861	-31.3536	-32.9055	-32.0473	36.9573	44.5125	58.4483	67.9621	69.0554	68.1257	67.7646
1	44	1	69.8096	325.695	597.097	599.639	476.721	285.449	218.93	155.591	131.223	89.5299	25.3778	37.6511	65.8198	94.3992	107.712	120.873	124.387	127.806	131.653	127.704	48.4542	72.023	124.665	170.306	174.313	153.509	131.546	113.76	100.032	96.8404	6.10043	2.02539	-9.82752	-18.5119	-23.6611	-27.9183	-29.7941	-32.7013	-33.2329	-31.9341	39.1915	47.8775	62.7866	70.077	69.7927	68.9388	68.3952
1	45	1	83.1813	321.303	548.406	613.611	622.951	463.839	229.968	174.284	81.9982	97.1248	25.5784	35.7556	57.601	85.6323	106.908	121.901	130.194	134.261	134.13	125.561	49.5027	72.526	119.125	158.721	162.892	135.429	110.755	94.6838	84.9932	89.8937	5.41836	1.64715	-7.99322	-18.3146	-25.6279	-29.7672	-30.5938	-30.9959	-30.0457	-27.8856	38.2055	44.3757	57.3814	67.2691	68.6613	67.8754	67.5594
1	46	1	50.6526	282.988	550.718	604.716	598.079	494.596	297.476	183.317	74.7345	53.1154	22.3167	28.3993	29.5025	57.7051	105.178	119.466	121.902	128.993	133.241	126.476	47.8704	65.9003	112.913	160.537	172.791	147.072	115.129	92.0221	80.9907	81.2724	7.6984	7.68498	8.46205	-0.682561	-17.3298	-28.6745	-28.9185	-30.1742	-30.0704	-28.2806	38.0176	40.5408	42.101	56.7188	70.0793	67.5284	66.6998
1	47	1	106.78	389.701	547.392	534.307	543.323	438.784	305.154	182.331	80.0801	70.0834	20.3659	29.5541	49.5352	81.1639	110.663	125.174	130.979	135.525	135.308	126.559	51.3542	81.7265	137.821	185.776	190.583	161.765	126.577	101.176	89.8868	89.7144	4.78636	2.0578	-5.75447	-17.6473	-27.9492	-33.2049	-34.9161	-35.0582	-33.0674	-31.7687	35.6507	41.8106	54.5301	65.4952	68.3099	67.2518	66.1197
1	48	1	96.8491	379.271	620.873	617.106	545.455	304.698	181.177	154.99	89.4902	61.8699	24.78	32.8744	44.8039	89.2842	119.431	128.145	131.918	130.022	129.695	124.016	49.9984	76.078	125.081	160.344	154.656	132.107	115.199	100.696	90.1904	90.1512	5.48122	3.16149	0.897318	-16.5529	-30.2018	-32.1943	-31.087	-29.4578	-30.4786	-29.2787	39.9589	43.7333	49.6761	66.2674	67.1881	65.8484	66.8088
1	49	1	69.2957	238.564	443.034	550.442	604.508	603.495	342.104	224.231	92.4226	38.3916	23.7097	37.0585	53.5931	71.3771	88.524	106.817	122.706	129.087	130.585	124.949	49.7697	67.4907	107.039	158.276	186.248	172.633	137.67	109.325	96.3101	95.404	4.41198	-0.552412	-7.84306	-14.878	-23.0722	-29.8853	-33.675	-34.1201	-32.7191	-31.6792	39.2766	48.9258	58.5258	65.3448	67.398	67.5386	66.8814
1	50	1	74.1846	302.629	516.754	543.31	581.093	409.269	214.709	99.3562	23.2598	57.5959	22.7056	29.8061	48.9615	78.3297	98.0785	118.421	128.525	130.811	129.3	121.777	51.0906	74.9561	126.46	166.124	156.441	117.637	90.4155	80.3268	76.8963	79.2533	5.54618	4.69339	-3.81765	-17.7081	-26.0276	-31.1937	-33.4495	-33.8855	-34.161	-34.2581	38.7115	43.8492	55.4525	65.8307	67.2699	67.001	66.3909
2	41	1	63.3722	328.565	603.039	702.525	639.659	422.461	241.467	161.377	52.0426	51.0053	34.8585	47.8109	54.2454	63.3499	84.3752	110	122.03	123.785	116.823	109.534	45.4401	60.9746	95.4637	130.251	152.706	159.672	152.155	139.982	134.132	134.474	-3.91965	-7.63396	-9.32687	-11.2724	-14.2821	-15.3777	-14.5503	-14.8714	-13.6711	-13.4785	54.1201	62.084	64.8376	67.986	70.8953	70.6995	70.1368
2	42	1	24.5528	215.566	521.034	646.911	595.688	400.682	249.862	171.841	52.7577	92.2454	36.3849	44.466	53.2866	68.7095	90.4916	112.707	123.531	126.129	122.023	115.812	44.767	52.9102	81.6396	118.964	144.154	151.229	145.929	135.035	127.135	129.569	-2.94588	-2.62267	-6.12061	-11.0393	-14.0891	-15.5902	-15.3845	-15.7164	-19.0593	-19.2724	51.1152	57.5367	62.0878	67.9822	71.2265	70.6308	69.5883
2	43	1	26.4036	185.659	478.86	664.107	675.296	487.19	273.352	163.809	49.6207	84.4431	25.4661	34.6809	48.5292	66.1324	87.9426	108.957	123.009	121.48	110.124	105.696	45.2517	52.4969	76.5854	109.315	136.611	151.99	152.592	143.538	137.876	140.323	1.49587	-0.400572	-5.15871	-11.3655	-15.2396	-16.2708	-17.0467	-16.3787	-14.3113	-13.9216	42.7806	50.3121	59.4451	66.7257	70.5733	70.8708	70.2204
2	44	1	106.971	407.905	642.598	640.219	415.947	216.678	114.166	72.515	38.4041	70.798	35.3633	55.6266	65.117	82.6099	104.933	123.04	128.939	122.414	110.325	104.944	46.7183	66.7087	98.4498	124.844	138.146	137.79	130.069	123.024	119.684	121.235	-5.61543	-11.2866	-14.5563	-15.6129	-16.515	-19.5153	-18.9379	-18.9943	-22.0307	-24.3985	57.6785	62.7255	67.1628	70.6779	71.3218	68.8931	68.5536
2	45	1	111.171	438.746	644.867	644.455	480.692	283.154	174.601	143.577	55.8351	149.08	36.0215	44.8673	56.132	79.2111	104.021	117.798	122.756	121.682	115.38	111.211	47.3762	69.0744	105.93	136.084	148.939	147.371	137.931	125.182	120.683	126.676	-1.30604	-4.55897	-8.06983	-13.222	-14.9768	-15.1244	-13.7267	-14.8681	-16.2939	-16.5452	54.1958	58.9149	64.4189	70.1512	70.9942	69.8905	69.9987
2	46	1	98.0646	423.002	643.06	646.434	474.867	313.138	201.431	129.271	51.1769	91.4879	39.8637	45.3128	55.4088	69.9876	91.5219	111.844	124.114	129.094	122.12	115.069	46.8088	67.4933	104.05	137.026	157.276	162.642	157.232	147.731	140.57	140.68	-10.0735	-13.4678	-15.7407	-16.9757	-18.4288	-19.2741	-17.7517	-17.5744	-16.5269	-15.2524	58.6559	61.8076	65.7141	70.0173	71.2523	69.0735	68.2755
2	47	1	115.683	402.112	611.58	620.369	450.952	259.884	170.078	81.8975	46.8709	149.446	38.3957	45.5121	57.8175	78.1366	97.589	111.173	119.233	115.468	108.582	107.733	46.1182	63.8006	92.6833	121.692	142.753	149.739	144.728	137.168	137.468	144.915	-0.097676	-4.432	-8.45167	-13.4785	-16.0551	-17.0077	-16.3951	-17.4405	-16.8736	-17.9962	55.0732	58.5244	64.0639	69.6836	71.0111	70.6232	70.3489
2	48	1	76.6238	360.513	588.636	617.2	478.575	289.73	167.691	116.05	39.2444	94.4112	49.0314	56.8068	65.7153	77.3685	96.8689	116.273	123.524	120.383	111.21	108.554	45.234	59.5122	88.2305	117.243	135.497	139.764	136.102	129.011	126.525	130.239	-2.08864	-7.65776	-11.2737	-11.7205	-12.817	-14.0426	-12.6223	-11.384	-10.9482	-12.2946	57.6457	63.8734	67.5006	70.2575	71.3697	70.5297	70.3347
2	49	1	66.4858	352.114	586.193	637.125	484.872	285.793	181.562	82.8513	51.7985	140.04	60.6409	56.8123	52.0099	55.4159	95.071	112.15	119.177	117.92	111.242	109.835	45.7491	62.4818	95.232	126.226	145.726	147.396	136.689	127.052	127.78	133.722	6.62326	4.57227	1.3735	-6.62845	-14.0415	-15.4081	-15.1132	-14.892	-12.6781	-13.1633	45.0704	47.5884	59.701	67.7968	70.3715	70.5997	69.9204
3	41	1	54.0239	256.887	512.824	626.931	527.827	341.705	211.975	119.382	87.1079	67.3826	24.1634	46.9474	66.9486	82.7196	103.045	120.677	126.87	124.939	119.791	113.82	51.6297	59.8133	79.34	99.8592	113.816	118.675	115.319	110.017	109.825	112.55	-0.289643	-2.36216	-5.38235	-7.30233	-10.1135	-11.6329	-12.4791	-13.7632	-11.5512	-8.17356	41.0837	50.1714	56.9747	60.3279	61.7358	60.9616	60.0843
3	42	1	51.9898	234.362	526.567	659.173	556.108	351.44	227.386	166.505	87.6629	65.1528	22.2646	39.3453	67.9844	89.9068	107.234	118.925	124.248	124.251	115.289	109.447	50.6085	58.988	80.6385	103.986	119.651	125.718	126.495	122.46	116.334	114.798	-0.491673	-3.21098	-7.43325	-10.1299	-11.5013	-11.7659	-12.1985	-12.1368	-8.98113	-5.07278	41.2089	46.5845	56.0394	61.002	61.6202	60.5627	60.1248
3	43	1	61.8438	271.159	584.531	691.009	546.606	336.048	208.932	145.484	72.4245	33.0323	23.3719	38.8924	65.4796	86.9631	101.992	113.966	120.719	122.3	115.889	109.311	52.336	62.4323	84.4668	109.179	125.252	130.616	127.857	120.303	114.134	112.476	-2.40475	-5.45357	-6.9418	-8.86447	-9.72006	-10.0431	-10.6255	-11.0202	-8.59365	-3.97422	44.6255	52.5447	59.2224	62.2301	62.3256	61.4939	61.3046
3	44	1	53.8689	226.516	439.981	565.889	555.475	427.994	290.127	198.916	135.607	83.4898	20.2009	29.5894	51.2194	75.927	98.8348	114.793	123.575	126.858	124.698	117.461	53.0273	58.786	72.035	88.3364	102.832	109.311	106.374	99.4163	92.328	89.4348	-0.306889	-1.5753	-3.54388	-5.83101	-8.28652	-9.66219	-10.4097	-11.0748	-10.8443	-6.33753	39.7201	43.0557	50.442	58.5078	62.4387	61.8721	60.4267
3	45	1	48.5131	212.367	418.95	570.354	588.82	451.866	292.792	196.524	106.966	73.003	20.851	30.5282	50.0431	76.2078	98.7117	114.637	124.587	126.789	119.047	111.918	52.7553	59.8561	75.8352	92.8598	105.591	112.414	111.656	105.888	100.214	101.79	-1.77027	-2.38702	-3.69714	-6.63723	-9.13931	-10.1048	-11.2568	-11.5823	-9.85143	-5.71588	42.1767	46.4905	52.9517	60.415	62.7509	61.4122	59.8724
3	46	1	56.787	247.551	540.242	720.779	645.738	443.473	287.726	200.06	108.077	85.2899	24.3938	39.9126	63.139	84.5033	102.585	116.287	124.4	125.929	118.388	111.592	51.6986	58.398	76.047	97.1087	113.563	119.231	116.193	109.694	103.761	104.848	-1.32135	-1.92096	-4.88726	-9.12464	-12.165	-12.5909	-12.4878	-12.3932	-10.9435	-6.99839	42.7714	47.9203	54.5929	59.1043	61.2508	60.1082	59.6196
3	47	1	50.7267	221.111	454.29	582.959	550.592	417.122	288.811	180.669	88.9194	92.7751	21.2534	38.526	65.8229	91.7377	107.158	119.404	126.624	127.212	119.759	112.264	52.0181	58.0227	71.7739	88.1712	101.357	105.373	102.351	97.1117	92.9536	96.0435	-0.545139	-1.88629	-5.73229	-8.84575	-10.2581	-11.1856	-11.8359	-11.8902	-9.91554	-5.33136	42.0889	49.6021	57.3416	61.9761	62.3014	61.2664	60.3662
3	48	1	58.4169	235.68	491.555	643.049	610.108	446.416	292.944	195.29	116.992	85.5107	21.3175	40.7937	72.8127	100.506	115.024	121.862	127.422	127.51	116.27	108.206	52.2297	57.3783	71.2718	89.6512	106.725	117.029	118.442	114.434	108.807	108.283	-2.34842	-5.91356	-10.3097	-12.0985	-12.6129	-12.6684	-12.6974	-12.5346	-8.48504	-4.18585	41.0873	49.9442	58.8349	62.6761	62.3124	60.9795	60.0975
3	49	1	33.0446	109.335	307.229	511.947	585.808	546.618	388.814	252.845	164.522	91.066	21.1563	23.9963	34.2963	79.9481	110.926	119.704	118.403	125.037	123.763	113.596	52.6146	56.1883	67.6524	89.3123	111.312	123.306	126.281	124.88	119.282	114.41	-0.56948	-0.689216	-2.44886	-5.31239	-8.67803	-10.9279	-12.0558	-12.3895	-11.7166	-8.61172	41.2608	42.8698	46.9438	54.9952	61.1101	62.6512	61.1955
4	71	1	74.6064	291.809	546.546	699.621	714.178	607.336	458.841	345.256	237.863	174.933	28.28	41.0991	62.3822	90.7948	114.096	129.496	138.556	142.231	136.806	124.751	54.1566	58.0925	69.1821	85.2064	99.3479	107.927	111.439	110.223	106.079	105.06	19.1832	20.073	16.1598	10.2012	4.86179	2.06634	0.839226	1.20048	2.70916	3.80888	43.1119	49.0109	56.9082	64.3379	67.43	67.4375	66.1069
4	72	1	59.3325	219.101	474.854	694.116	729.61	604.871	444.896	318.517	227.681	161.74	26.7277	33.1325	47.3493	74.9001	105.667	122.441	130.724	136.323	134.927	123.06	54.7316	59.315	71.1194	89.1717	106.884	116.077	113.284	106.148	100.404	101.272	20.3323	20.8972	19.6213	15.3245	8.30989	5.28293	4.98395	3.82657	3.39386	6.88223	43.2976	44.3906	50.0157	59.0276	66.5183	68.1019	67.3503
4	74	1	59.4651	263.363	538.859	700.048	668.484	545.123	422.202	328.92	244.695	130.669	26.5489	36.5557	47.6628	66.7195	94.2597	115.842	129.957	136.482	134.592	123.408	55.5173	62.0184	78.9823	98.0632	111.629	117.296	116.333	110.28	100.486	96.1771	19.488	20.9047	21.2102	17.2347	11.3112	7.80013	6.26157	5.85863	6.81518	8.69308	42.7451	46.9621	50.7445	56.571	63.5935	66.5899	66.8231
4	75	1	70.2046	263.622	496.922	659.439	662.283	553.047	436.541	334.502	223.145	124.072	26.0423	35.2358	41.8901	53.7676	83.3528	111.897	128.015	134.412	130.337	118.471	51.9807	58.4868	74.4408	93.5163	108.174	113.888	113.403	109.904	104.455	104.096	17.8839	19.522	19.5499	18.4986	12.7103	6.61958	4.62014	4.47361	3.59947	1.74908	45.4216	48.8226	50.9799	53.2798	62.0691	66.723	67.4138
4	76	1	71.8654	284.712	516.83	614.147	560.929	473.603	384.492	294.619	210.608	138.904	26.2715	38.7929	55.3592	79.2249	103.516	119.784	126.98	131.595	127.222	116.043	55.2402	60.1729	74.6229	93.5296	107.724	110.884	104.94	98.0723	92.9703	94.0964	19.2552	19.9331	19.3034	14.3455	10.119	8.21395	6.1122	5.84669	7.16247	8.34883	41.8644	46.9312	53.4189	60.371	65.886	67.3695	67.3622
4	77	1	72.8234	236.678	497.672	692.941	721.862	617.364	483.037	384.931	238.901	152.741	30.2955	51.7181	80.2748	104.915	120.334	130.142	137.096	139.71	131.915	119.268	56.4352	61.2964	76.3674	96.1812	112.915	121.895	121.709	115.571	106.192	101.249	21.425	19.3507	14.2705	9.97325	7.34209	6.42702	5.59988	4.34867	3.60359	4.48596	43.1451	50.8869	60.901	66.543	67.7616	67.404	66.5359
4	78	1	64.0105	227.346	477.984	663.473	658.176	536.172	390.752	278.234	187.464	138.636	27.3097	40.7361	63.9409	92.1719	112.797	125.047	132.062	136.424	135.814	124.987	54.9461	59.6756	71.8713	87.9873	100.445	104.324	101.574	97.078	93.8201	95.7858	24.5175	21.5017	17.6008	12.4093	8.69972	6.80575	4.72053	2.57419	0.954117	1.62534	42.6415	48.3962	57.1347	64.8172	67.315	67.0697	66.2937
4	79	1	62.9134	226.335	421.679	573.074	609.697	543.024	436.551	312.185	206.452	130.162	27.6324	39.7144	59.4762	83.0512	113.12	130.954	138.063	140.587	141.947	135.352	53.5992	58.248	68.2922	81.9472	94.9919	102.907	104.558	103.692	100.891	97.7577	24.5633	20.7751	16.9512	11.9518	6.91056	4.53258	2.14617	-0.24028	-1.90069	-0.466266	43.771	49.8695	58.706	65.0593	67.8537	66.8066	65.1554
4	80	1	101.739	347.772	573.381	670.513	632.141	504.94	363.189	265.157	151.925	121.465	34.4257	55.0001	78.836	98.7964	112.448	123.48	131.987	136.674	130.508	115.3	55.8848	64.5259	79.6664	94.1556	104.105	108.375	108.037	105.576	101.741	105.764	21.3559	16.6243	12.6995	9.96573	8.70266	8.35565	7.20827	6.33607	7.40145	9.71557	47.7262	57.4412	64.0191	66.4186	67.0989	66.7857	66.2691
6	41	1	82.6523	329.04	583.86	789.661	751.779	527.972	327.619	206.574	87.5351	49.5327	23.8672	43.6169	61.8436	76.4312	95.1374	115.054	131.295	137.636	132.132	120.124	44.2066	61.6506	95.2871	126.486	141.776	141.901	132.282	121.495	113.643	111.694	-2.26769	-5.0759	-9.49747	-11.0737	-13.7864	-17.0561	-19.3214	-20.1605	-18.1876	-15.6658	38.7916	51.3118	57.5946	58.8223	59.4947	59.9187	59.1724
6	42	1	98.8509	381.101	628.066	754.115	690.993	481.257	291.057	179.476	83.6544	63.9496	18.7283	33.8402	51.4386	75.2711	104.835	126.705	135.719	136.368	129.483	114.279	43.3024	62.2318	95.3007	123.399	134.749	129.231	116.681	104.881	98.1139	98.5466	1.40359	-0.925533	-4.55179	-9.93847	-16.7534	-19.3555	-19.8233	-19.0177	-16.5304	-13.1606	37.7778	46.8288	54.3343	58.113	59.7871	59.1845	58.3492
6	43	1	74.1832	286.068	538.319	701.249	721.813	565.597	361.044	225.034	109.447	66.0562	19.8482	32.8574	51.9215	74.3196	98.8728	118.015	130.338	134.147	129.964	120.034	43.3227	56.2764	82.5624	109.524	124.656	126.87	118.64	106.016	96.0618	93.4453	1.74184	0.131566	-5.0481	-9.39984	-14.8516	-18.0821	-19.5636	-19.3067	-17.5323	-16.8238	36.9973	45.3158	54.2077	59.4418	60.7323	60.0819	58.8929
6	44	1	78.807	339.993	604.57	726.757	638.677	410.457	214.175	125.817	77.4702	62.4949	27.7023	45.5767	71.7064	93.0333	111.321	126.025	132.706	130.756	124.171	115.151	43.6056	58.3002	85.953	111.673	128.165	130.625	123.246	113.675	108.118	106.693	-2.21477	-7.37984	-9.83271	-13.0935	-17.1873	-19.5315	-19.8812	-19.1431	-18.3449	-14.8374	38.886	49.671	58.0021	59.5821	59.3816	58.8245	58.3631
6	45	1	63.5223	231.016	520.034	758.454	749.854	500.873	262.957	173.737	88.3956	66.7941	18.1371	35.6113	57.9631	77.6458	102.869	121.492	132.299	134.126	124.915	107.299	42.8776	57.4599	84.0934	108.684	127.613	137.056	132.245	121.055	112.67	110.681	-0.13323	-2.1719	-9.05031	-11.2607	-16.5838	-19.5375	-20.6037	-19.9254	-15.9842	-10.4069	37.1016	46.6778	55.6197	58.4478	59.2066	58.8461	57.9984
6	46	1	62.7912	271.698	583.752	780.622	718.015	499.321	278.95	160.917	98.6759	59.1652	24.1769	42.8018	74.3422	101.897	121.064	131.92	136.807	138.141	134.623	122.046	41.8878	50.3521	75.5131	106.089	121.61	118.281	107.719	99.1827	93.8077	92.0725	2.88789	-3.21581	-11.2515	-17.5323	-20.3065	-21.3867	-21.6114	-21.0795	-19.0377	-13.9259	33.61	46.9453	57.2798	60.1099	59.6811	58.2552	57.5855
6	47	1	116.202	430.978	652.085	712.766	647.965	506.823	341.333	185.132	67.6987	50.6877	20.2933	32.3241	59.3765	89.9552	112.656	129.821	137.708	135.06	121.837	111.167	44.1698	65.7673	102.201	129.517	141.902	139.34	124.116	108.414	101.984	102.799	5.55221	3.64431	-5.56106	-14.6876	-20.0888	-22.2163	-22.4422	-20.6138	-15.8064	-11.4298	33.4853	42.5211	53.0247	58.7762	59.6214	58.531	57.5659
6	48	1	83.5863	336.881	589.707	717.512	670.819	441.936	251.083	148.213	80.3976	55.7933	19.4592	46.451	77.5651	104.389	125.598	135.439	138.72	138.803	132.984	116.031	45.375	62.5739	92.4321	116.226	124.392	118.494	108.749	100.745	95.49	94.4868	2.30818	-3.79145	-12.4003	-17.5872	-21.3929	-21.7067	-21.7028	-21.0646	-18.5327	-12.183	35.1363	51.2647	59.2323	60.1579	58.9092	57.8769	57.4423
6	49	1	80.0624	324.457	590.534	749.151	672.286	469.828	289.114	162.969	74.2092	80.1541	31.1892	53.9511	80.1602	103.855	120.832	132.71	137.911	135.791	123.784	106.425	42.0687	56.0959	80.751	102.612	117.675	124.023	119.317	109.215	102.892	103.467	-1.7377	-7.22023	-12.1727	-16.5171	-19.4507	-21.1204	-21.4227	-19.874	-15.1837	-9.40723	38.7902	53.296	58.6551	59.7406	59.0579	57.8948	57.3788
6	50	1	88.2625	412.558	705.872	799.264	658.287	450.606	311.56	211.45	102.81	64.0719	21.71	46.4208	77.6869	103.435	121.375	132.991	138.841	138.923	132.154	116.651	43.0744	58.3154	89.1921	119.208	136.677	134.601	120.226	104.466	95.443	94.7199	3.27042	-4.56182	-12.3051	-17.1623	-20.4055	-21.3712	-21.7575	-21.0102	-18.2983	-12.5785	35.6145	49.8003	58.0894	59.6763	59.4024	58.0415	57.287
7	51	1	138.361	493.191	652.92	629.353	484.735	296.604	158.214	92.0958	57.0902	124.166	41.6991	63.7317	87.808	103.436	115.505	119.818	118.004	118.46	109.854	95.0566	55.0644	84.2105	125.774	156.669	169.022	164.773	153.448	142.537	135.691	138.7	-12.0121	-6.15344	5.91073	9.27385	10.1075	9.4786	8.18025	6.93019	6.69463	8.78291	62.4924	66.5209	70.4539	68.8318	67.4035	67.1378	67.7075
7	53	1	133.412	519.323	627.564	513.034	366.614	241.841	155.454	103.347	80.664	144.486	48.4239	67.7173	85.7296	94.9157	106.144	115.205	115.908	116.057	111.038	102.214	54.8231	95.2305	142.484	177.573	188.776	183.148	168.021	152.982	147.317	142.86	-6.70349	-1.23968	7.38996	10.0196	10.7554	9.98731	8.69292	7.27214	6.18022	5.91141	63.2416	66.9129	69.7516	69.3129	68.7449	68.1172	67.958
7	56	1	163.136	482.16	630.899	551.411	421.908	254.421	129.504	66.2577	60.3557	163.403	49.5621	70.0921	95.1575	107.87	116.868	122.069	120.967	118.105	114.677	110.328	55.764	92.842	131.953	158.677	165.463	161.213	153.115	145.717	144.34	144.016	-12.2271	-7.04621	4.03549	7.40283	9.2297	10.0492	9.23328	7.48321	5.40668	3.38004	62.7042	66.8003	69.669	68.3476	66.9813	66.2449	67.0147
7	60	1	139.609	474.105	638.728	673.604	496.969	270.483	145.307	64.2441	88.5456	147.584	43.06	58.2373	81.0549	104.51	121.193	124.527	118.96	118.082	118.241	118.421	56.1621	84.1373	123.239	153.647	165.57	161.284	152.816	147.513	149.371	148.2	-12.9154	-8.77723	-0.0761586	8.07197	11.8155	12.317	10.8583	8.15129	4.75686	1.10555	60.8528	66.5736	69.7482	68.0143	65.6695	65.1961	66.2854
8	52	1	66.7117	232.023	509.024	694.969	636.039	466.231	301.966	175.231	100.064	64.0462	27.4695	34.6112	42.7073	65.1431	101.649	125.511	138.181	143.077	138.814	121.066	48.9303	55.5439	72.5058	99.454	125.115	141.349	146.989	146.943	144.557	144.361	9.79705	10.7101	8.19052	0.616736	-5.46989	-6.454	-8.1785	-9.24505	-8.73719	-6.20759	40.9939	46.8951	54.2732	61.5227	65.2014	64.6614	63.6661
8	53	1	84.4186	259.994	429.266	627.677	676.653	592.837	431.843	283.712	179.701	76.2733	25.7196	25.7643	34.6745	60.3008	94.6023	123.003	140.705	147.431	140.44	122.543	50.454	56.7915	72.3381	99.8404	119.376	135.135	142.419	136.753	124.251	118.175	15.3611	18.6836	14.1452	2.01171	-5.36874	-6.55281	-6.82889	-7.62722	-6.51184	-3.17049	43.383	42.1727	49.7327	62.6776	65.5062	63.5484	61.8458
8	54	1	54.0896	201.846	388.926	585.05	665.145	611.64	469.678	332.219	232.901	122.363	24.6298	25.1992	23.3825	27.747	51.83	92.6109	124.535	139.017	137.278	124.106	49.8032	51.9829	58.1521	73.1741	94.647	115.673	131.114	135.442	130.863	125.581	12.0741	14.3997	18.2981	15.5568	6.78325	-2.58975	-5.61125	-7.71222	-5.84927	-1.25191	39.9885	38.6427	36.6681	50.6804	54.0961	63.9551	65.4623
8	55	1	64.3363	202.999	441.454	695.186	741.845	597.449	394.694	260.242	145.784	101.991	25.7416	33.8933	38.7933	57.9165	98.0144	129.08	140.615	142.854	133.429	118.695	48.7119	51.9784	63.4246	85.4361	111.151	128.905	133.576	126.743	118.854	119.309	11.2595	11.4015	12.2102	5.54701	-7.17259	-9.21096	-7.85031	-8.37613	-5.75931	-0.174685	40.0927	45.2228	49.1297	58.0292	65.1	64.5998	63.1543
8	56	1	69.7072	207.466	421.707	629.186	707.572	646.379	495.085	338.824	217.913	115.48	26.6595	33.1751	35.9191	48.2659	77.0124	108.991	127.582	136.948	138.642	128.415	49.4009	53.2953	64.0232	82.1822	104.476	126.096	139.817	141.26	135.221	131.375	8.83887	10.1717	11.7478	7.67406	-1.37448	-6.02151	-7.17985	-8.56321	-8.3325	-4.54217	40.8302	44.8783	48.1401	55.1014	63.0837	65.5104	64.7327
8	57	1	73.2006	250.255	482.507	688.208	705.121	567.136	390.184	254.688	160.797	94.1842	25.5403	27.3572	26.5223	41.9241	81.7434	117.471	135.403	141.82	141.434	128.898	48.9335	54.5033	67.5034	90.5957	117.2	137.788	147.214	147.466	144.825	143.697	13.4488	14.0187	13.6022	9.34431	-2.16897	-6.33486	-7.39425	-7.37005	-5.49961	-2.31721	41.1163	43.4797	46.4383	54.5912	63.377	65.2223	64.0988
8	58	1	33.55	78.2607	441.705	691.795	660.881	524.261	400.989	367.33	213.174	114.789	24.9469	28.2572	27.1322	27.4839	76.1246	115.02	132.379	136.856	142.152	128.563	49.2899	50.3558	53.275	63.9016	84.9557	109.204	128.917	133.917	125.357	117.023	9.78628	11.1982	11.6849	11.9497	8.63594	-1.18942	-6.02387	-8.67076	-8.84808	-6.56178	39.5284	41.4563	41.6803	45.0668	58.625	62.8811	65.5958
8	59	1	62.1253	178.162	495.488	762.628	709.58	505.159	345.163	267.387	169.232	73.0696	27.7751	26.0273	25.4494	46.0457	86.3648	119.162	132.529	137.713	129.304	117.009	47.8114	50.7527	62.5319	89.4104	120.706	141.984	146.847	139.946	130.779	129.533	14.7206	20.0242	15.4709	10.3823	-2.84308	-6.58853	-7.59225	-8.76614	-7.2451	-1.48817	44.3319	39.6517	38.5227	52.1343	63.7891	65.5451	64.8922
8	60	1	28.7931	94.8535	275.656	574.382	720.743	582.507	437.843	325.147	157.422	79.157	27.9635	30.0981	34.9903	45.5688	76.6807	115.269	132.694	138.868	131.627	116.84	49.8773	53.2223	64.9881	87.5537	113.2	134.053	140.803	133.777	125.289	126.051	10.4628	11.7118	12.3952	8.87746	-1.37074	-6.26951	-7.24041	-7.03633	-4.61645	0.858861	39.2809	41.1108	44.1877	53.2032	63.0673	65.8752	64.8122
9	61	1	40.7855	211.498	481.346	664.399	595.246	427.947	314.855	229.186	97.5698	52.5006	21.8486	26.9562	42.2249	77.5823	111.473	130.355	140.974	141.053	130.47	121.91	43.1246	53.3983	78.0492	105.956	119.741	115.865	105.306	91.9741	82.6404	81.852	15.3922	13.043	6.73326	-1.99468	-6.56725	-6.47024	-5.69132	-5.66427	-5.66859	-6.17164	44.3432	47.902	55.5294	66.1046	69.5242	68.5961	67.601
9	62	1	46.3742	234.73	540.622	636.925	461.502	322.69	235.46	147.386	70.3651	68.3004	22.9745	24.7397	35.2689	75.6083	118.053	136.035	141.43	138.05	131.395	125.441	44.6558	56.2358	75.3086	89.007	89.4675	80.8251	70.5678	64.1274	59.6852	62.4803	9.27153	8.53051	5.67067	-2.40436	-7.73931	-7.33622	-6.62355	-6.7051	-6.10478	-6.74248	43.0365	44.5729	50.4765	63.8617	69.157	68.3259	68.2126
9	63	1	29.5005	196.613	459.668	637.982	546.845	384.292	272.534	193.848	139.094	69.6695	26.1963	38.0025	53.6319	79.6446	110.063	128.448	137.656	138.455	135.018	128.953	42.8404	50.9406	66.946	81.543	90.2754	92.321	90.1569	82.4057	72.3725	68.077	9.84302	6.71005	2.37241	-1.93475	-6.14413	-6.70852	-6.29188	-5.66587	-5.09876	-3.3709	46.7991	51.9115	57.9942	65.39	69.203	68.9844	68.5044
9	64	1	65.3929	277.523	549.622	642.566	503.312	361.154	288.873	223.59	149.113	81.4932	22.3765	24.7799	36.0708	87.8471	128.574	140.007	142.968	139.408	134.781	126.78	44.0599	54.9226	74.8538	95.8229	107.526	107.687	98.2087	83.2248	73.1803	72.7083	12.9268	13.2148	9.78106	-3.54042	-8.86135	-8.18735	-7.53312	-6.91972	-6.30777	-3.60233	46.1462	47.5434	51.7217	66.6403	69.9185	68.1315	67.8526
9	65	1	73.0432	303.474	559.123	623.108	492.463	386.591	266.622	162.147	57.6189	78.2259	25.7411	38.5801	56.9834	88.7229	123.127	139.319	143.553	137.747	126.883	120.768	43.9326	53.0079	69.7062	84.5947	91.4461	88.5265	81.3939	74.45	70.112	73.0089	12.7738	9.71823	4.99445	-0.257114	-4.68623	-4.10582	-4.88635	-5.08971	-4.36473	-2.72622	47.8508	53.9666	59.6755	68.3514	70.7324	69.1827	69.1823
9	66	1	44.3609	238.67	529.11	604.652	493.279	386.199	313.809	218.16	117.799	58.3325	23.6249	34.3523	61.9177	89.9697	119.18	136.178	141.919	138.443	130.705	119.55	44.7284	53.9959	77.8285	103.849	117.429	114.926	102.359	88.1417	78.6638	76.9703	13.9814	9.11892	0.0558527	-5.49223	-7.6175	-7.76796	-7.0315	-6.27458	-4.82752	-2.11191	47.1944	53.9341	63.9035	68.1505	68.8446	68.1404	67.9886
9	67	1	35.4518	182.64	439.11	620.198	569.589	404.243	307.844	240.78	160.773	65.9519	22.6247	29.1289	46.4162	79.4737	111.705	130.615	138.847	139.544	133.82	122.904	42.7141	51.1792	69.707	91.3435	107.017	108.076	97.8782	84.3613	75.3324	73.8796	12.6227	10.7001	5.28799	-2.14473	-7.10761	-7.54834	-7.21668	-6.66639	-5.75664	-3.52084	45.0502	49.0257	56.7148	65.8232	69.5614	69.153	68.6073
9	68	1	107.866	381.412	598.902	558.153	369.261	251.342	187.182	127.208	61.7507	100.432	24.855	35.258	60.4752	99.6734	124.921	136.362	137.696	134.398	125.604	120.464	44.6067	53.561	75.7303	104.574	100.347	87.2197	77.3905	71.4427	68.9673	75.2392	10.5038	6.61666	1.05164	-5.31311	-7.25324	-6.60759	-5.77569	-4.94589	-6.38677	-10.0901	44.9491	50.3326	61.3266	69.6664	68.9862	68.1403	68.4287
9	69	1	32.344	178.448	443.857	659.549	612.59	429.572	322.725	207.186	71.8237	83.4261	21.4571	23.0797	29.045	56.6955	109.011	134.641	142.742	139.556	129.743	121.182	42.2515	50.0236	70.2541	94.8304	107.654	100.541	85.0179	70.2976	64.9079	70.3804	13.5749	12.5683	10.5075	2.5654	-8.60326	-7.77051	-7.59196	-7.13413	-5.69638	-5.92473	42.7238	44.6087	47.6793	56.9393	68.0408	68.3184	68.1212
9	70	1	41.554	158.049	330.237	498.638	612.068	540.338	373.23	286.816	239.003	128.805	21.6716	36.613	52.6899	72.8486	108.435	129.709	139.697	144.487	141.87	132.233	43.8951	52.7766	72.6253	97.0054	116.569	119.804	110.495	98.0638	84.0713	74.4423	9.89763	6.71698	2.02364	-3.16396	-7.51381	-7.61795	-6.92107	-6.57888	-5.47252	-4.2942	40.5536	50.7292	59.4178	63.9005	68.5453	68.4087	67.3388
10	61	1	29.749	65.9495	261.88	525.22	690.022	507.562	409.844	212.896	91.5237	84.5574	27.226	36.7908	45.5906	64.982	92.5238	111.203	122.271	125.865	118.96	110.553	40.2214	41.8354	49.9571	67.6364	85.0903	94.6457	97.7048	95.9686	93.778	96.4638	8.779	5.39535	6.75716	1.8364	-9.9392	-19.2944	-23.1451	-24.1652	-21.0672	-15.4958	29.5513	33.197	38.23	46.6602	55.2868	57.9405	58.7228
10	62	1	69.7593	295.414	540.885	636.096	517.813	364.989	213.756	98.1327	77.2376	129.673	32.994	49.2702	66.4566	79.4164	101.64	120.282	124.935	118.371	109.258	107.617	40.5993	47.9149	65.4396	82.4753	93.7919	100.33	101.201	99.4449	101.715	110.632	9.17447	4.4534	0.163514	-4.80086	-16.2488	-23.4018	-24.5724	-20.617	-13.1859	-13.3088	33.796	40.987	47.9205	51.8416	55.9088	57.7028	58.0022
10	63	1	56.2143	179.011	411.385	631.073	631.684	452.023	284.706	178.735	96.5842	139.415	23.203	39.1391	61.8303	89.5526	113.272	125.291	127.223	122.449	110.137	106.762	41.3097	43.3752	57.823	80.9474	99.8806	109.889	109.21	102.63	97.9188	101.685	8.05173	5.43905	-0.415611	-9.96042	-18.3243	-22.3075	-23.8745	-21.9993	-11.0396	-11.4232	26.1494	34.8127	45.5999	55.089	58.9392	59.1659	59.1027
10	64	1	69.3502	257.46	512.837	605.863	489.774	356.736	237.818	116.097	76.9233	93.0211	25.0108	36.3877	54.3351	84.8448	103.743	117.535	126.583	117.692	108.316	107.113	41.2277	50.2866	70.3299	89.2947	100.541	105.409	106.777	106.067	107.356	112.245	9.77747	8.93204	6.70763	-2.78033	-7.61374	-17.7983	-21.8696	-19.5809	-11.2873	-13.5269	26.9957	32.9832	40.1337	52.2158	57.4895	59.1393	59.3719
10	66	1	78.4425	268.038	500.796	604.227	512.27	399.253	295.867	174.402	105.192	136.026	27.057	41.8311	57.0485	67.2119	86.7917	109.777	121.102	120.235	110.347	106.352	41.5721	47.0757	61.2151	76.303	86.3625	89.0325	87.5991	85.7962	87.4746	94.5273	8.67871	5.21799	1.90798	-0.00450525	-8.96022	-18.8248	-22.6388	-20.6444	-11.6953	-9.5709	29.6678	37.3938	44.801	48.8952	53.5557	57.5307	58.5226
10	67	1	41.1919	112.563	296.831	588.148	652.844	529.226	396.717	279.837	157.078	88.0592	23.1025	28.6377	38.288	56.2208	79.6423	100.8	118.141	124.001	120.361	111.024	40.6963	42.7592	51.3452	70.6005	89.9316	101.64	107.884	108.776	106.556	105.101	12.2841	8.62067	7.48405	2.74767	-6.28517	-15.6016	-22.7212	-24.3489	-21.5709	-13.6505	28.5526	31.0813	39.3417	46.7465	53.5634	56.8593	56.9825
10	68	1	55.9209	241.162	469.395	592.603	638.958	498.52	295.022	160.841	72.9257	102.831	24.8415	35.2807	44.1566	65.9642	100.824	125.999	136.036	133.687	118.143	110.487	41.1787	49.4219	67.1885	85.3819	99.754	110.493	113.654	110.386	106.738	109.587	10.5811	8.22117	6.27611	0.0208772	-13.772	-22.0065	-24.2923	-24.7449	-19.5795	-17.6055	28.7605	34.7831	39.602	48.4137	56.6847	58.6052	58.4017
10	69	1	69.128	261.747	572.21	746.469	615.299	387.394	244.507	158.636	85.0676	111.901	27.3379	45.1972	72.4993	101.597	118.423	129.19	134.555	132.208	116.202	107.826	40.5833	45.6671	57.4625	70.6957	81.5117	89.15	91.0237	89.4355	90.2494	97.9785	11.1351	7.89733	-0.313398	-12.0305	-19.3738	-23.2493	-25.1467	-23.5519	-17.4595	-16.4024	28.8258	38.5421	49.792	57.3375	58.7988	58.4914	58.3363
10	70	1	85.2673	377.642	664.125	676.411	526.182	347.304	209.152	134.356	109.151	155.562	27.3261	38.191	52.8142	75.9648	104.735	123.482	129.75	124.534	111.603	108.554	40.4564	45.1685	56.859	69.9958	83.8708	92.3941	95.2721	96.5991	100.368	108.387	10.0713	7.05428	4.68652	-4.63147	-18.206	-24.6512	-25.9575	-22.2929	-17.2237	-19.0644	27.9908	31.3931	39.2574	48.8217	55.5117	57.7611	58.0999
11	61	1	91.1143	330.05	580.635	657.504	588.829	459.111	317.188	221.425	166.718	104.16	27.8788	53.1744	86.6869	118.899	135.545	144.677	151.288	150.332	138.371	119.35	54.7554	62.6063	80.552	102.952	123.018	136.382	140.089	134.659	126.676	124.107	-5.6871	-6.60138	-8.74092	-10.8215	-12.5361	-15.5355	-17.748	-17.4191	-15.2067	-11.1814	26.3826	42.7874	61.1221	70.5594	70.3712	68.2702	67.1561
11	62	1	63.3775	275.581	556.026	741.005	702.047	531.471	390.369	288.798	186.659	98.6246	18.1898	35.9478	62.2075	97.7436	126.992	141.85	147.028	145.544	136.492	122.978	54.1654	59.8963	73.687	89.9291	102.316	106.861	103.227	94.9331	87.5327	85.252	-8.5882	-3.38764	-4.91762	-8.93642	-11.0582	-13.3909	-15.392	-14.4598	-10.4582	-5.45215	18.5646	31.6345	48.4843	65.5152	71.3258	69.8481	69.0534
11	63	1	38.7501	173.734	418.033	620.611	650.705	531.296	368.473	266.175	206.314	138.36	17.0001	30.2988	56.8277	91.0667	118.445	133.056	141.052	142.932	137.233	121.547	54.1689	57.2922	66.6138	81.7213	96.7686	107.914	113.141	111.745	107.789	106.779	-9.90937	-3.88441	-5.77283	-7.74134	-6.87417	-10.8309	-14.1179	-14.8368	-11.5499	-5.96153	13.5032	27.8101	38.895	61.3536	70.1626	70.6282	69.252
11	64	1	96.2424	384.001	690.08	776.432	624.829	405.386	259.846	190.856	133.572	130.286	23.7494	47.599	88.2938	127.453	144.037	150.355	153.255	151.558	134.828	116.523	54.554	62.2732	78.3271	96.1543	109.094	116.344	117.71	114.991	112.591	115.196	-7.6995	-5.62727	-9.53039	-12.7035	-16.2781	-19.4174	-20.8338	-19.7283	-13.5555	-10.1186	14.3136	36.5663	59.4914	70.2943	69.0972	66.5956	66.0099
11	66	1	60.573	275.81	577.866	771.144	724.556	551.591	403.842	318.878	211.623	129.003	19.4336	33.2453	61.1431	100.391	128.219	141.154	148.822	147.767	133.062	119.555	54.1572	60.6852	77.0851	98.4794	115.283	121.134	116.351	104.82	94.5554	93.2239	-8.99513	-5.10675	-6.29936	-10.363	-11.847	-14.6775	-17.9214	-17.1888	-12.901	-11.6934	14.7521	29.4175	48.1326	66.0705	71.1212	69.9095	68.3312
11	67	1	69.1282	362.318	735.004	681.361	495.294	335.355	227.699	149.838	110.895	135.61	29.8379	63.8138	92.303	132.152	143.654	145.816	142.086	130.613	120.047	117.425	56.2258	69.4487	91.4515	108.187	114.883	112.933	106.291	101.594	103.299	107.273	-10.2189	-7.16252	-9.41923	-11.6367	-15.4179	-17.0484	-14.3732	-8.9539	-6.77981	-8.05328	23.8077	47.1062	66.3739	70.4775	68.0916	66.8281	68.684
11	68	1	64.3141	291.94	588.889	742.844	710.575	571.779	425.198	305.384	190.494	114.701	25.9648	50.6935	92.0232	126.4	139.21	144.918	148.198	147.748	140.865	127.58	53.8423	58.1726	70.2184	85.7223	98.6563	107.404	110.448	108.253	104.554	103.579	-7.10569	-6.65419	-9.97025	-12.4355	-13.6566	-15.1867	-16.9018	-17.1801	-14.1575	-9.75902	21.5823	37.7213	59.5128	70.3346	70.5506	68.8764	67.7284
11	70	1	65.9273	290.743	593.591	774.774	707.013	509.379	358.393	265.157	178.129	116.799	18.3368	30.5757	63.7516	107.282	132.233	142.008	146.72	144.156	131.086	124.075	53.6678	57.9798	70.4117	86.9583	100.647	106.191	103.153	95.8748	91.6151	93.3808	-4.28469	-1.42987	-6.98884	-11.843	-13.481	-16.2519	-18.7423	-16.6935	-7.98811	-6.20712	15.1488	27.9213	44.902	65.0616	69.5725	67.8146	66.6876
12	41	1	165.862	529.243	724.185	590.599	423.832	319.753	236.632	152.28	85.3193	104.627	26.9272	59.5711	91.7336	110.137	122.807	131.906	135.339	132.818	121.104	107.967	51.0354	85.9093	141.858	169.857	165.074	143.016	120.583	107.217	103.151	107.21	1.08244	-6.3995	-12.0037	-12.5834	-10.2906	-9.36049	-9.79809	-9.79215	-7.48493	-5.89719	41.5391	60.0773	70.3403	71.6484	71.6928	71.742	71.454
12	42	1	139.381	515.711	668.207	523.698	338.848	281.29	195.583	125.279	77.2325	81.6919	24.2478	39.765	62.3414	86.6911	103.769	116.873	123.398	124.045	115.153	104.186	48.8538	78.501	124.348	153.98	155.88	139.52	120.889	109.827	104.308	105.441	3.46648	-0.939635	-6.22751	-8.74569	-8.80158	-7.60886	-7.54861	-6.77438	-4.11891	0.538175	40.347	49.8774	60.6921	67.7412	70.6548	72.0533	72.1026
12	43	1	168.332	491.177	624.756	541.1	399.934	298.963	220.38	144.131	71.557	52.6244	25.8918	38.177	51.9128	80.7752	104.727	117.066	125.075	127.947	118.431	104.068	50.7671	81.3036	127.829	161.218	168.977	157.284	137.676	121.12	111.829	110.368	2.30088	0.0962508	-3.34442	-9.15794	-11.2937	-11.2423	-10.6686	-9.46815	-6.13097	-0.809331	43.2614	51.3249	58.3418	68.4438	71.8687	72.2344	72.3206
12	44	1	131.051	449.429	572.977	528.774	430.041	320.398	236.771	169.027	84.4805	59.9257	24.7174	38.7612	60.1839	88.9657	108.805	122.245	132.186	135.328	124.336	108.195	50.3784	78.383	117.854	143.056	146.016	135.618	121.175	108.314	100.659	99.786	-1.27324	-3.19868	-6.46214	-9.68068	-10.2743	-8.79389	-8.9321	-9.63041	-8.95905	-4.70382	41.9333	50.5682	60.1025	68.2988	71.1891	71.888	72.0471
12	45	1	112.359	437.125	615.646	500.323	333.531	256.608	176.079	113.578	69.0219	76.0861	25.338	39.8575	63.0369	97.4669	119.099	129.319	133.802	132.25	121.234	104.603	47.5845	67.4272	111.036	148.336	153.332	137.061	121.499	111.454	106.477	106.672	-0.0231864	-2.37661	-7.05542	-10.66	-11.7864	-10.5535	-9.55216	-8.62819	-6.61008	-2.96327	41.9417	50.6337	61.6333	69.8419	71.3713	71.725	72.0021
12	46	1	122.903	426.055	632.041	611.749	445.724	293.797	204.313	157.443	84.0634	94.6861	28.3457	51.3157	83.0152	107.884	122.647	132.632	136.441	132.145	118.041	106.976	48.7354	65.0693	93.1398	118.628	129.665	125.131	113.14	100.924	93.5957	95.6515	-0.836245	-6.01102	-13.1857	-15.8105	-14.5416	-12.5351	-10.977	-10.3313	-9.50159	-8.07485	42.3499	55.1353	66.928	70.683	70.2023	70.3687	71.0644
12	47	1	125.407	454.292	626.778	588.332	448.309	313.626	232.514	173.701	109.366	79.7829	24.2118	46.3802	90.4455	118.103	126.282	129.864	131.099	127.192	115.972	104.875	49.1835	71.6974	106.731	131.437	138.434	136.349	128.673	117.093	107.512	104.722	-0.94748	-5.87043	-14.7106	-18.4754	-16.4041	-13.7186	-11.3229	-9.62879	-7.98287	-4.22372	40.2253	53.2659	68.1042	70.3508	69.6023	70.4333	71.6029
12	48	1	121.093	460.387	584.943	509.81	424.706	364.329	274.087	182.63	95.7582	70.8427	26.4749	47.3972	67.922	85.3058	98.9933	109.685	120.034	126.392	116.295	103.163	50.3411	81.1521	130.567	164.787	171.48	157.803	135.914	116.702	105.525	104.956	-1.89345	-7.68602	-11.2717	-12.6989	-11.9217	-9.78325	-8.63165	-9.01347	-8.10407	-4.59851	42.5254	55.5909	64.6318	69.0433	70.8053	71.2415	71.3772
12	49	1	50.4817	285.925	545.454	568.535	431.241	340.572	238.223	159.477	80.0922	50.5006	22.9245	41.9025	71.0626	99.5903	116.275	126.392	132.561	133.867	119.029	106.137	46.5531	63.6887	102.899	140.287	153.876	141.026	119.54	103.558	96.0219	101.718	-0.468318	-5.19839	-11.3813	-15.1525	-14.6088	-10.4309	-9.95402	-11.8006	-11.0474	-7.7919	38.1798	50.2922	64.697	70.9508	71.1715	71.3985	71.087
12	50	1	120.652	406.778	555.588	552.923	458.126	348.454	284.371	234.296	138.201	86.2419	24.8939	41.3741	64.4697	89.3732	105.592	116.424	124.268	124.796	114.411	100.574	49.5018	74.5854	114.506	147.93	162.412	158.642	143.704	125.733	111.699	110.16	-0.589268	-5.2484	-9.19275	-12.1427	-12.7279	-10.6881	-8.81566	-8.34963	-6.94161	-4.26292	41.9093	52.1552	62.5209	69.1896	71.2368	71.7729	71.9001
13	61	1	56.8967	227.951	465.886	667.715	622.526	477.023	381.684	314.691	236.134	139.15	22.3274	22.9708	25.697	36.4659	53.0775	81.3272	107.848	128.144	136.727	128.795	55.227	68.8967	98.5103	134.005	160.273	164.1	148.961	129.552	114.75	104.075	3.74214	6.76608	11.0165	7.99522	1.57845	-8.07686	-17.0834	-25.6359	-29.422	-27.6299	50.3047	52.0754	51.6638	55.2438	62.1368	67.9334	69.7149
13	62	1	41.556	148.74	301.529	488.295	595.85	523.968	428.825	351.792	264.056	139.478	25.3917	24.5083	24.3977	26.3923	49.8839	78.8175	106.219	126.796	136.228	125.017	53.6442	60.0537	75.9963	96.4213	116.032	130.013	131.873	124.871	116.728	109.901	2.5468	3.04156	4.16549	7.37023	6.7976	-0.637454	-12.9239	-25.0841	-29.9038	-23.9608	51.675	51.4982	51.5122	51.9715	56.6451	65.3951	69.9545
13	63	1	48.5633	242.599	467.439	605.177	589.81	491.353	411.395	306.865	210.233	121.573	25.3754	27.6605	28.4532	39.2834	59.7987	84.1641	108.525	123.326	124.576	112.927	54.9534	71.3815	110.865	158.033	194.186	155.61	140.541	147.866	124.615	117.751	8.22457	9.40961	12.1581	7.91908	-3.01042	-12.317	-17.8762	-23.9904	-25.2435	-20.4002	51.7539	53.6852	52.7826	58.786	66.3831	69.4954	69.815
13	64	1	55.7793	216.167	434.558	582.845	589.629	476.628	327.82	216.237	135.24	63.2106	20.8952	34.0911	47.6646	65.7023	84.2778	99.3644	119.998	128.417	124.421	114.722	54.236	64.4442	86.1324	110.506	121.027	114.317	101.898	92.4918	86.153	81.3189	5.72617	6.65131	4.56396	-2.73395	-9.40884	-14.4629	-23.1574	-26.1851	-24.275	-18.758	49.3758	54.9702	59.767	64.9906	68.9238	70.0655	69.2611
13	65	1	48.6599	173.534	453.648	753.111	775.496	489.62	290.171	178.236	66.9179	111.592	20.1706	23.3284	24.3636	27.4898	55.261	116.124	140.154	139.878	122.919	115.57	53.668	63.4077	84.8201	106.723	114.839	108.595	96.0092	86.519	81.2219	85.1956	6.3032	9.47315	13.3542	12.7049	1.85769	-22.602	-30.393	-30.165	-20.8839	-13.5415	48.9337	50.6041	48.8646	51.5549	61.6835	68.8271	65.6912
13	66	1	61.8632	254.958	508.8	696.082	630.18	442.926	281.531	216.882	190.183	122.495	18.7209	20.3182	26.1683	28.2061	49.0873	95.5709	123.702	128.202	130.001	116.271	55.3119	69.8919	94.6186	115.397	122.172	113.033	101.101	96.0884	92.4425	89.4606	6.48222	10.2672	12.2595	12.3678	13.1241	1.37824	-15.0438	-23.7873	-24.7055	-14.93	48.3684	50.1005	51.7924	52.4291	51.6232	61.6071	70.3466
13	67	1	52.7636	252.559	510.901	698.771	642.383	473.873	365.859	274.673	189.438	114.12	19.8001	20.7831	25.5704	30.7657	45.054	82.1325	115.073	132.744	126.737	112.002	54.0757	68.5973	96.7073	125.49	145.432	145.127	126.833	108.717	100.075	105.373	10.7662	13.8402	15.5662	13.6318	6.76039	-7.5818	-18.4102	-24.8758	-20.8941	-9.04538	50.9683	50.6074	51.2037	54.2394	59.6939	67.8826	69.6393
13	68	1	23.6277	87.5363	288.415	647.052	649.058	519.933	438.576	274.857	191.238	109.756	20.2575	20.9852	24.1661	41.4885	63.8171	90.0929	117.124	130.432	127.863	113.969	52.9732	57.5034	70.7579	95.2682	120.077	124.164	111.927	102.133	93.9961	91.6535	8.71026	9.88202	10.0492	5.46709	-1.49312	-10.386	-19.509	-25.1561	-23.0827	-12.0877	49.8945	50.2345	51.1323	59.0867	66.6321	69.1357	69.0969
13	69	1	61.3933	229.382	516.618	760.209	693.458	454.014	354.61	272.637	184.364	120.228	20.9293	21.7416	23.0212	29.8477	60.2391	89.8518	112.736	130.389	126.448	114.077	53.2511	66.7492	93.8585	125.94	147.789	147.706	130.909	116.482	108.196	106.469	12.5264	15.4032	17.19	13.3936	8.23508	-2.07678	-13.6992	-21.1402	-23.2233	-14.9909	51.1766	51.2844	49.7769	54.5486	58.6568	66.3801	70.8749
14	71	1	83.8045	407.123	693.483	673.083	531.172	450.803	305.368	142.249	65.9984	46.089	23.1651	37.567	60.0186	84.4823	110.426	128.483	134.759	133.39	122.146	112.622	52.0577	79.5087	141.039	190.476	205.56	184.289	146.1	125.177	119.099	118.399	2.42146	0.96923	-3.36203	-8.83812	-13.6033	-14.6585	-14.3695	-13.2624	-10.7859	-7.39269	44.005	50.8929	59.84	63.6768	65.1706	64.628	64.4891
14	72	1	87.9656	413.02	697.295	654.07	497.729	395.672	292.401	181.32	82.6851	65.4749	18.3609	32.6535	57.8452	88.112	115.239	135.551	140.158	137.213	123.299	112.917	52.1675	79.6619	139.784	193.081	203.407	178.223	146.021	125.452	117.758	117.47	4.80497	4.27083	-3.4082	-10.98	-15.0942	-15.5535	-14.5285	-13.2517	-10.1049	-8.05815	38.9551	46.0082	57.1968	63.615	64.5155	64.24	64.4158
14	74	1	73.9426	343.551	634.922	705.849	629.607	469.37	306.702	182.602	134.912	82.4644	22.8443	36.0194	46.6891	62.6333	91.3424	118.958	136.164	139.22	136.155	118.977	49.8414	66.8748	109.991	156.963	180.89	175.18	154.902	138.872	129.146	123.079	2.62814	1.07066	-1.34046	-5.2187	-11.0155	-14.8703	-16.3566	-15.4745	-13.2955	-8.325	42.823	50.789	54.8842	60.0434	63.5668	64.5073	64.2202
14	75	1	104.915	384.241	637.748	701.96	552.712	383.171	219.734	127.484	65.2706	50.2845	26.6453	42.0526	67.2692	85.5256	108.231	130.857	137.363	134.589	123.267	112.088	51.8691	80.2866	134.876	181.614	188.564	164.849	139.456	125.86	118.902	115.216	4.33044	1.51723	-4.36242	-8.74632	-12.752	-15.0159	-15.0443	-14.0311	-10.7344	-9.23927	41.9006	49.144	60.0512	63.3439	64.2045	64.1777	64.4687
14	76	1	113.534	394.686	573.903	620.744	439.849	407.741	268.08	167.084	96.3569	57.5806	23.4827	36.0125	49.4956	67.1728	89.8029	120.449	140.051	136.932	127.147	113.396	54.3288	84.0041	139.048	191.223	202.021	184.446	152.599	130.74	115.862	111.861	6.4332	3.58843	0.392691	-4.55956	-10.1214	-13.3585	-14.3737	-13.9612	-11.9902	-8.08623	43.2435	49.9439	56.7091	62.072	65.2692	64.7952	64.0902
14	77	1	66.048	381.789	701.236	732.794	582.452	472.808	378.216	243.412	117.06	64.462	22.7403	33.8913	49.5798	68.7235	104.356	130.22	140.915	139.001	126.985	112.859	51.538	72.9965	127.662	185.208	205.105	187.628	166.673	137.606	121.86	117.641	5.4886	3.22516	-0.921554	-6.67486	-14.7157	-15.7397	-15.644	-14.6861	-13.9027	-9.58223	43.9185	48.9991	55.6366	60.9709	64.4535	64.1425	63.4653
14	78	1	67.7562	402.819	741.976	716.593	589.769	434.721	276.261	140.25	75.206	60.2452	26.3708	38.9943	58.3295	86.57	117.885	136.782	140.216	136.814	127.454	115.396	54.1551	77.4625	131.259	182.097	203.159	167.055	133.245	115.437	108.547	106.254	6.46938	3.03329	-3.02103	-10.811	-14.9656	-15.4305	-14.5113	-13.6572	-11.5981	-8.04032	46.8753	52.4418	59.7263	63.8948	64.2613	63.5032	63.481
14	79	1	67.8464	351.733	660.041	713.893	611.876	488.174	332.48	238.539	119.679	45.3186	20.1172	30.466	43.0847	59.9908	86.7777	117.11	134.51	137.122	129.107	115.173	51.2395	74.0513	134.776	177.487	189.473	163.968	137.3	127.636	134.909	129.299	4.17229	2.83535	1.34018	-3.18492	-9.71092	-14.0754	-14.6798	-14.5532	-13.3502	-7.85598	41.6191	46.9776	52.5953	60.6014	63.8651	65.0657	65.048
14	80	1	83.5304	453.713	764.119	739.297	620.017	447.128	265.494	162.223	80.1194	14.204	18.8838	34.7889	63.5577	86.1864	109.673	133.106	140.97	133.899	118.296	113.148	52.059	77.5357	134.943	185.191	192.262	165.302	138.619	123.222	115.897	119.6	7.31707	2.78628	-5.89447	-10.1859	-12.8058	-14.8911	-14.7559	-14.1213	-12.201	-12.4829	40.3451	49.7532	61.4585	63.9386	64.7209	64.0417	63.6954
15	41	1	41.2194	170.547	404.147	632.162	719.007	606.633	483.413	281.707	135.37	66.9344	19.7302	19.5953	34.9704	74.8925	113.939	129.903	134.056	132.986	123.59	112.672	56.0513	61.9112	76.4713	101.636	129.208	141.91	135.394	123.995	116.628	112.893	-2.64716	-2.17429	-0.979337	-4.59039	-11.1836	-17.6742	-21.0065	-20.6191	-17.7049	-14.853	41.7399	42.6888	52.4568	65.066	65.8739	62.3499	61.0661
15	43	1	89.9828	366.414	603.617	661.398	534.042	384.473	327.395	248.095	116.892	50.2737	15.3093	28.5458	55.6764	95.0711	119.163	128.919	132.444	129.902	121.942	113.888	54.4646	68.308	102.494	137.998	158.099	158.981	145.166	127.286	115.711	114.503	3.39517	2.17222	-4.46867	-10.7381	-14.4168	-17.7166	-21.0806	-21.9081	-20.4006	-19.2389	38.877	47.034	60.2064	66.6855	64.6713	61.6123	60.269
15	44	1	86.5387	320.66	538.48	639.042	608.455	483.354	325.255	199.932	110.092	54.0249	23.2257	38.7171	63.4361	95.6834	119.237	129.426	131.768	129.828	121.656	113.708	56.2644	67.6133	93.596	124.831	145.25	149.34	140.004	129.108	122.193	120.364	1.11571	-1.38729	-9.40901	-15.0896	-18.2262	-20.9425	-22.5185	-22.6062	-20.4358	-18.5071	41.9509	53.1794	63.4494	66.4698	63.7828	60.4033	59.8574
15	45	1	63.2994	289.724	464.497	510.74	503.984	395.532	269.746	199.45	115.405	44.0269	17.6977	30.9654	47.9975	77.8904	114.626	130.223	133.032	131.463	126.988	114.184	56.8606	66.9105	95.6724	130.743	151.467	152.583	141.893	127.161	115.736	116.592	-0.0453245	2.55193	-2.12852	-6.72736	-11.4812	-18.6608	-23.2358	-23.2487	-22.3582	-19.2304	38.8285	48.0954	58.8249	66.3866	65.9569	61.5721	60.0243
15	46	1	54.9391	266.761	547.292	666.646	566.532	424.143	317.79	221.018	68.2854	59.3113	17.8382	36.5819	71.6123	111.613	125.622	129.952	131.958	128.015	115.873	108.956	56.2411	63.6328	83.7133	113.914	132.404	134.994	130.155	120.381	112.749	114.202	1.52609	2.17328	-2.52989	-11.5702	-17.6585	-20.2541	-22.0107	-20.8437	-18.577	-17.7172	36.9218	50.3989	63.7564	66.5112	63.1684	60.872	61.1059
15	47	1	76.1523	303.305	528.323	636.87	567.793	418.095	289.469	162.266	70.9305	50.2533	19.3125	27.4394	51.18	94.5128	125.336	132.183	131.249	127.017	119.9	112.939	57.3825	66.547	89.8739	118.71	134.347	133.695	125.479	118.924	118.561	122.051	2.75085	5.28055	0.301666	-9.79498	-17.8278	-23.151	-23.3573	-21.2308	-20.4817	-21.2328	38.8313	46.8747	59.5197	66.3787	62.3691	58.7778	60.1272
15	48	1	87.5177	355.884	547.296	606.687	548.101	447.637	377.367	265.408	112.73	48.7967	19.4619	30.2667	54.8582	85.2065	107.606	122.121	129.213	128.706	119.448	111.207	57.3992	72.4672	103.537	136.251	155.227	155.432	142.201	126.685	117.072	116.902	2.42953	5.19915	-1.20031	-10.6012	-15.4635	-19.8308	-22.9644	-23.7054	-23.2618	-22.0486	39.9121	47.1707	60.0971	67.1837	66.9383	64.0205	61.7049
15	49	1	98.894	418.678	660.975	698.756	528.611	335.944	230.834	143.274	60.4626	48.322	21.4946	44.1802	84.8069	107.873	124.74	131.157	130.783	127.859	118.995	112.853	57.127	71.5273	103.662	134.5	148.464	142.319	127.261	115.469	110.657	110.776	0.541021	-9.32654	-15.4211	-16.5011	-20.6892	-24.5282	-24.2428	-23.1801	-20.3409	-18.5304	43.2214	59.9617	66.4387	65.8262	62.7337	60.5521	61.2682
15	50	1	61.688	237.616	495.443	683.799	645.463	434.764	316.479	239.512	144.58	59.2195	17.0537	25.3224	48.1225	83.307	111.466	126.692	131.241	130.685	122.327	111.875	55.1857	64.1382	86.2821	116.453	136.258	139.962	134.023	123.274	112.259	106.089	-1.07995	-0.381412	-5.09137	-10.0168	-13.3112	-17.2355	-22.3694	-23.5825	-21.1359	-18.4823	38.7739	45.3011	58.0288	65.7307	65.8415	62.7615	61.1766
16	41	1	69.4469	243.253	449.664	525.212	420.074	265.79	151.032	95.0821	64.5508	161.255	24.614	44.6685	68.6815	93.4989	118.52	133.166	137.838	123.938	109.833	108.558	49.1821	63.7031	85.2518	101.765	104.922	96.309	86.2381	76.4662	71.6603	80.6467	-5.77192	-11.8763	-15.0752	-13.8814	-12.6754	-12.6834	-16.5835	-19.3812	-12.1563	-8.70589	39.837	51.2065	58.1804	60.2328	58.1583	56.3704	55.658
16	42	1	89.4077	305.445	451.4	512.847	462.128	293.891	169.315	128.98	71.882	80.8336	20.6597	35.7374	58.1858	81.2792	102.116	124.096	135.754	129.595	112.086	105.641	47.3278	68.864	97.0466	112.283	110.689	105.487	98.2554	87.1904	80.1202	82.5663	0.196163	-5.51475	-10.0745	-12.768	-14.2614	-14.384	-16.0938	-18.1076	-13.7479	-9.54956	37.4831	48.6919	56.5104	60.0983	59.7677	57.8909	56.3503
16	43	1	47.9267	227.063	417.1	509.491	440.439	291.63	183.679	94.5687	69.6753	63.2788	21.6797	48.0528	80.5489	97.3865	108.589	124.51	136.476	135.727	114.443	109.531	46.3186	59.8462	93.8261	115.733	116.392	105.281	92.6055	82.6847	79.9064	92.6464	-5.54727	-10.2559	-16.9384	-23.147	-21.9131	-23.2315	-22.7232	-25.7	-20.8074	-16.216	32.8149	49.6669	59.495	59.42	57.1373	55.0923	53.7416
16	44	1	46.6847	154.495	295.433	418.029	498.112	456.807	311.774	171.087	95.2085	88.8784	19.4523	32.0371	57.8705	85.5692	106.363	121.057	133.713	139.808	129.58	109.685	46.5788	54.6234	77.2448	100.334	111.795	110.677	101.866	91.1487	82.0115	75.033	-2.50307	-2.91141	-9.23472	-14.1364	-17.727	-18.6997	-18.3098	-18.6153	-18.5378	-10.534	33.9185	42.9221	54.4547	60.7021	59.5575	57.6253	56.0004
16	45	1	95.8313	329.673	518.787	551.118	435.773	294.513	192.49	122.444	52.056	91.6839	20.1959	27.9955	49.8489	78.32	109.7	132.159	136.989	128.754	117.558	116.152	49.125	71.5174	100.893	114.184	108.419	92.1186	75.1198	63.0558	59.5254	63.5765	3.61786	-1.93832	-9.19345	-14.322	-16.3593	-17.0139	-19.9895	-22.1059	-17.9408	-14.8307	35.9789	41.7565	51.7446	59.0925	58.9167	55.6802	54.5118
16	46	1	68.4643	224.154	375.768	459.94	484.124	433.918	293.314	165.576	78.8017	54.71	20.7766	40.8617	69.6758	100.556	113.774	125.532	133.773	131.212	117.29	109.909	48.2372	63.6947	90.522	112.113	117.661	107.713	91.2914	78.204	70.6369	67.7308	-6.77324	-13.2241	-22.6516	-20.7951	-19.5252	-22.1726	-19.1976	-20.8273	-20.0078	-13.8689	35.9258	47.793	56.3407	58.1614	54.7844	54.6271	54.7695
16	47	1	50.0806	182.237	349.008	540.148	480.53	332.445	187.797	125.618	88.3347	29.946	24.4984	42.5343	72.0336	98.5133	112.748	126.651	132.934	124.487	111.893	107.481	48.7038	61.4417	83.8342	94.7247	94.4728	91.4586	82.8837	71.579	63.1142	60.5689	-5.8092	-12.0727	-18.3043	-19.0161	-15.2232	-13.9244	-14.9718	-15.7246	-11.3637	-6.85544	37.5524	48.5345	58.7719	59.6486	57.8685	56.8489	56.3813
16	48	1	75.5837	248.248	414.613	500.574	449.57	320.996	179.52	90.4367	63.8121	114.157	24.6876	47.641	85.4258	103.66	119.165	130.127	132.572	121.506	109.33	106.743	48.8313	66.248	87.4363	100.053	102.538	97.7846	89.0632	81.0508	77.0975	81.5906	-9.74837	-13.1383	-22.0305	-20.5225	-17.7699	-16.666	-17.9406	-18.7586	-11.8884	-7.06402	47.5189	50.3419	59.3535	57.9757	56.5643	55.4853	55.3183
16	49	1	60.6656	229.031	388.702	458.283	447.4	342.924	200.27	125.013	88.3912	45.4316	23.0204	34.9207	60.1382	83.8169	105.083	123.842	133.863	127.464	110.877	107.169	45.9597	60.2188	90.4593	111.899	114.453	103.914	89.3074	77.5389	69.0844	69.0058	1.08231	-5.66586	-12.8164	-15.3863	-14.1936	-14.5761	-16.7391	-19.2991	-13.9104	-9.00602	35.8659	44.831	55.4349	60.0191	59.8562	57.7901	55.9762
16	50	1	48.8997	170.383	295.934	477.838	490.83	377.037	239.128	147.089	80.0075	38.1729	24.1688	40.2322	63.6409	87.173	104.179	123.385	134.386	131.513	110.543	105.688	48.1154	61.7959	86.5367	102.059	103.577	103.303	99.5796	88.2904	79.1449	75.3117	-4.50068	-6.80256	-13.7105	-15.8477	-15.3304	-15.3783	-14.5602	-14.9951	-11.4441	-7.02101	36.8567	47.7307	56.9726	60.4077	58.3305	55.8404	54.9627
17	51	1	48.0012	155.104	310.006	469.869	503.923	430.778	296.774	186.31	105.561	34.7577	27.6891	34.9126	53.6737	75.4867	90.0704	101.412	115.252	124.393	121.965	111.741	55.3493	62.3055	73.3079	90.7349	111.057	127.115	135.584	133.896	128.102	127.798	-6.66678	-7.72283	-9.81193	-12.1267	-12.6199	-13.1786	-14.0644	-14.1816	-15.0014	-14.4067	42.4955	47.2376	59.0896	67.4125	69.6145	70.4915	70.2008
17	52	1	45.5875	179.863	392.993	535.398	517.771	429.677	297.495	191.399	118.674	46.7452	32.6179	44.1464	53.9949	65.9047	81.1226	100.14	117.879	125.257	126.022	115.265	53.9268	61.5864	76.3873	96.3656	115.393	126.29	128.854	126.334	123.4	121.999	-7.76119	-9.61664	-10.9566	-13.4762	-15.0978	-15.7809	-14.6075	-11.0592	-10.4316	-11.9214	43.5901	51.6366	59.691	65.069	68.4388	69.9539	69.7328
17	54	1	35.3753	122.434	307.864	466.882	468.362	361.375	257.71	198.063	118.634	30.8655	25.0197	31.8026	47.7817	66.9655	83.4606	98.3203	113.504	121.039	120.699	113.81	55.2806	60.5712	73.0145	92.1769	111.159	122.503	125.553	124.371	120.635	119.386	-5.14726	-6.03325	-10.0795	-15.4009	-16.7193	-16.2223	-15.0743	-13.8474	-13.9066	-13.1372	38.9931	43.8086	54.7128	65.0895	69.1622	70.8067	71.2678
17	56	1	26.2209	71.5733	245.53	431.044	474.807	369.104	231.029	123.092	71.5646	15.9895	24.464	31.7229	47.0174	54.3381	71.8491	96.0086	111.582	118.863	119.256	111.598	54.5249	58.2643	68.9866	85.9117	109.855	128.273	135.482	134.013	131.076	130.829	-2.83122	-6.86032	-11.9779	-14.6957	-15.6276	-15.738	-14.8338	-15.3019	-17.1145	-18.6609	39.6794	44.5865	54.9556	61.9079	68.0299	71.1218	71.2879
17	57	1	47.9484	178.127	337.109	393.828	357.011	247.847	170.179	130.904	57.5345	31.3302	37.7865	56.7146	64.9818	75.9585	92.66	109.844	119.059	123.298	116.557	109.377	55.9999	66.6346	84.1278	104.057	120.771	128.762	128.258	123.001	117.037	116.753	-6.83369	-11.5262	-13.6814	-14.7572	-15.6227	-14.1254	-13.2394	-13.318	-15.5445	-15.4567	48.7063	61.7183	66.776	69.5716	71.2494	71.9173	71.2846
17	59	1	41.1262	149.426	342.728	447.745	379.544	289.036	236.551	167.187	81.6799	28.1976	26.5091	37.5709	50.0924	62.3252	75.5266	93.2045	110.201	117.944	116.37	106.024	54.6819	61.7904	80.7686	107.451	130.713	140.419	140.097	135.068	131.526	131.027	-5.30437	-8.76083	-12.5551	-15.1819	-16.344	-16.9165	-15.8787	-14.9471	-14.7203	-12.2785	41.9526	49.9678	59.0903	65.2317	68.0979	70.1836	71.1209
18	61	1	48.9679	167.861	319.454	520.251	691.449	644.707	479.17	326.469	199.662	113.905	27.1792	27.2917	27.9496	32.2989	46.3243	81.3425	123.009	139.015	138.815	131.057	61.1892	65.1876	74.2603	87.7078	97.7131	100.479	96.004	85.807	76.6114	76.4908	3.52553	5.96182	8.85233	6.79638	3.93815	0.561312	-0.505722	-3.23847	-7.31829	-8.59583	37.4729	36.6442	36.503	44.8711	51.4858	66.6484	74.686
18	62	1	60.8114	246.247	467.458	654.948	722.698	606.617	442.902	319.059	196.234	115.734	28.2897	39.7119	53.2448	61.0618	83.9934	120.404	147.246	150.263	149.637	138.406	61.4593	66.7964	78.4388	87.8452	91.2064	92.1027	89.0792	82.2626	77.3262	78.5353	0.546525	-0.777549	-1.02242	-0.56909	-3.8006	-7.76481	-10.3495	-14.6961	-14.4191	-10.6869	37.4329	46.3766	54.2583	58.7347	67.4167	74.5441	76.1414
18	63	1	64.793	202.488	352.971	514.579	577.74	499.132	346.472	232.497	161.611	103.433	27.7111	28.4975	27.5656	26.7409	59.255	86.5281	125.218	138.445	136.911	126.882	59.9671	65.8108	77.909	91.084	96.2289	92.3978	84.539	79.5385	77.7634	78.8404	3.79907	8.11571	12.0113	11.2252	3.19379	-6.50144	-6.20444	-7.85137	-9.11076	-6.94485	37.6164	36.015	45.3036	51.7589	59.2019	63.9819	73.2917
18	64	1	18.2047	107.939	338.067	601.958	809.483	624.039	425.239	298.839	259.283	158.233	28.7318	30.6324	34.6362	41.8138	59.7255	89.8813	124.109	144.712	150.726	131.989	60.8358	62.4563	67.85	76.9992	85.2827	92.5468	97.851	98.0994	95.659	96.5523	0.420152	2.24814	2.63635	2.00018	-0.308948	-6.23521	-9.90406	-12.9575	-15.9729	-15.2075	38.4822	38.327	40.1838	44.6234	54.6838	69.0099	75.664
18	66	1	74.514	274.687	480.331	598.123	643.43	588.373	437.274	277.901	153.528	119.794	25.9837	26.2639	26.1711	26.7987	45.3751	104.191	144.981	151.217	140.626	128.746	61.4905	69.4435	83.391	96.6144	105.161	107.049	102.475	96.3412	94.2625	98.7293	5.80888	6.96272	8.99751	8.50747	0.382214	-11.7597	-16.2418	-15.5691	-8.72932	-8.05094	40.2752	41.4501	42.2119	49.7778	54.7863	71.7942	75.609
18	67	1	38.169	163.466	383.618	589.052	644.34	579.782	440.75	283.468	164.337	92.6972	30.3474	41.7431	67.1418	74.3042	88.3974	109.408	132.369	146.619	148.887	140.837	63.2202	69.0188	82.3532	97.5303	106.515	107.007	102.913	100.426	101.875	106.12	-0.835374	-5.11109	-6.13866	-3.49246	-4.30499	-9.21148	-14.5226	-16.12	-16.0857	-16.6835	44.0554	49.5918	65.4972	67.7137	72.5267	74.8277	72.2815
18	68	1	35.6323	136.325	294.78	473.742	612.575	682.129	562.175	387.504	213.737	53.1374	26.9652	27.8903	30.2905	34.5691	48.1004	86.2065	124.211	140.295	135.695	126.47	61.886	66.7728	77.2817	90.2029	97.1621	99.3788	104.275	108.246	111.091	118.483	-0.23608	0.867488	2.076	1.47869	-2.33323	-7.64987	-13.2527	-16.5233	-17.1434	-18.8281	35.7986	36.4733	37.024	48.3406	51.08	67.1649	74.7699
18	70	1	13.1847	27.4733	193.015	432.751	662.044	796.292	728.72	530.249	281.394	23.0581	27.5438	27.8305	34.4328	48.204	64.2825	83.5371	114.494	141.433	137.259	122.595	60.6035	60.9055	64.4469	77.0019	95.6551	110.454	116.826	114.69	108.173	103.621	-0.436309	0.24736	1.32837	0.297333	-1.91719	-5.28369	-9.69363	-13.9474	-18.8451	-20.3424	40.7917	40.7551	43.9738	51.0508	58.8364	67.4681	73.6788
1	52	2	82.5502	334.767	538.312	538.355	608.013	437.681	215.38	105.799	21.2085	36.5005	22.6254	32.0061	40.7239	52.1827	85.7629	126.546	137.551	132.046	121.08	110.306	52.2748	79.0553	136.273	186.886	189.66	157.556	129.07	112.917	108.192	107.471	10.8474	6.10372	1.74489	-1.80901	-12.885	-20.462	-23.4479	-23.7147	-18.4287	-10.0479	37.8304	43.7274	47.5516	53.9993	66.5215	70.7854	70.4288
1	53	2	38.8109	193.093	504.84	578.703	580.036	377.412	205.339	118.975	44.2857	39.1944	23.383	32.4274	48.6739	70.406	98.4001	121.444	129.198	126.723	119.71	109.051	48.2215	59.8783	104.431	162.586	182.491	165.052	142.701	127.536	118.278	119.157	7.476	3.8604	-3.74819	-10.3003	-19.0537	-26.1172	-26.9061	-24.3	-18.6213	-8.06981	36.6255	43.1505	52.9507	62.589	68.4259	69.5626	69.7581
1	54	2	53.3043	271.343	493.757	545.172	437.989	228.491	101.826	67.0899	25.5407	24.9664	24.2991	36.7542	56.0036	89.7205	108.663	124.929	128.742	126.949	120.009	109.286	49.7129	73.8702	134.86	177.721	168.2	142.751	123.395	110.336	102.863	103.455	6.87686	2.06445	-5.34812	-13.6836	-18.5292	-24.9635	-25.4909	-21.1701	-12.9123	-5.35851	36.6538	45.0956	56.0277	68.0347	69.5998	69.5919	69.6983
1	55	2	59.2775	250.327	448.633	510.816	551.885	495.722	241.948	139.681	57.2443	59.5737	23.0768	34.1695	40.2484	45.0758	66.0576	112.03	131.501	130.721	120.163	108.153	49.4741	70.6156	121.774	179.775	200.406	175.946	134.249	109.686	100.698	102.706	5.30656	1.98751	-0.649935	-2.46881	-9.63796	-23.0414	-23.9443	-23.9275	-16.0866	-2.87099	36.4594	43.7458	48.5638	51.9275	63.6779	69.2851	70.2936
1	56	2	111.561	389.344	523.547	520.099	448.418	292.727	169.872	90.7087	23.8692	47.5462	24.3571	29.3339	36.7297	39.6807	84.6938	126.578	133.84	127.435	119.115	112.047	53.8226	76.4565	129.466	195	188.187	157.324	128.081	111.237	105.682	108.101	6.85825	4.664	2.75044	2.28245	-14.3043	-24.8439	-24.4287	-22.3289	-17.3178	-9.62628	36.4357	39.9656	45.427	48.1269	64.2153	70.0772	70.1111
1	58	2	53.4202	252.589	481.948	599.64	579.832	432.725	245.355	124.91	49.1342	54.7203	20.7798	32.5248	37.5039	51.3307	93.6635	131.284	136.432	130.211	121.052	114.138	49.378	67.0288	110.653	158.227	178.216	165.455	139.338	120.785	113.462	114.177	6.29425	3.35809	2.25354	-2.27134	-14.338	-24.0271	-25.4286	-24.0698	-18.7458	-9.77835	35.5547	43.3099	45.1927	52.91	67.7184	69.7308	69.4427
1	59	2	41.5959	270.503	497.958	532.977	482.354	369.421	222.229	125.565	38.6511	63.7692	26.1001	44.0801	73.752	103.379	127.69	139.203	140.231	133.177	118.444	110.417	48.7652	66.9243	113.587	156.953	167.533	152.095	128.164	110.077	104.089	107.416	7.56734	3.437	-8.25737	-17.2546	-25.2286	-29.4095	-28.9999	-23.8687	-15.1844	-6.35956	42.1948	53.1017	66.1304	70.9309	70.481	68.9654	68.8486
1	60	2	93.2157	350.722	507.573	522.414	483.098	342.68	195.675	129.589	55.2519	23.0384	27.987	39.3521	40.7	58.5641	95.1223	119.982	129.792	129.468	122.012	112.798	50.827	77.3826	124.025	157.371	157.108	135.75	118.183	108.077	102.167	100.883	4.15828	-0.121444	0.104129	-6.56804	-19.5059	-24.3636	-26.4604	-25.6124	-22.3937	-15.6988	40.3098	48.5273	49.6383	58.1336	68.6512	70.1621	69.8365
2	72	2	103.763	383.843	628.967	702.933	547.97	319.928	179.839	100.88	45.7673	100.559	17.8229	19.3139	27.177	42.6138	77.4169	108.835	120.475	113.705	100.788	98.3121	46.5809	65.5718	100.385	138.285	167.107	179.305	178.182	172.32	169.712	168.414	12.8169	10.379	5.81759	-1.63002	-9.88246	-13.7374	-14.0541	-12.4508	-8.99065	-8.86796	45.5	46.6009	51.3032	64.4519	70.3665	70.8126	70.8794
2	74	2	34.2992	298.581	631.022	633.246	421.326	231.854	106.359	38.4009	23.219	36.192	27.2431	30.3298	39.7037	61.3463	95.6952	113.585	118.298	112.871	106.853	104.381	43.7064	54.1552	89.8997	132.367	158.392	164.971	162.067	158.782	159.515	160.769	7.03229	4.55847	1.21517	-5.06396	-11.2624	-13.7466	-12.9922	-11.616	-10.244	-8.17624	48.2633	53.1268	58.844	67.1223	71.8707	71.1855	70.9915
2	75	2	42.7087	312.335	608.68	675.788	562.663	386.846	242.736	141.573	84.8586	33.3136	18.5379	21.8179	32.6184	57.6635	81.2854	97.839	109.458	116.563	110.958	96.3345	44.6656	57.1276	89.0689	127.801	159.282	176.866	183.682	175.895	179.201	176.754	13.1167	10.8341	4.02579	-6.18229	-10.798	-12.8808	-14.0314	-13.5124	-12.7817	-10.7432	47.4575	47.5273	54.3725	65.2779	70.3564	71.1262	70.9056
2	76	2	131.612	457.412	706.763	700.799	448.151	206.323	102.116	45.7322	28.5624	117.721	18.3523	21.1187	33.7971	68.4624	98.7067	110.189	111.836	104.794	94.8721	92.9098	46.8331	69.3255	110.92	152.27	176.084	181.132	177.672	173.097	174.779	176.157	9.96865	8.07064	3.34773	-8.27496	-13.8724	-14.8239	-14.9162	-15.0476	-12.5815	-12.5451	45.8083	47.7304	55.1984	66.7365	70.8327	70.8279	70.364
2	77	2	83.5777	359.356	587.926	662.616	587.458	416.684	252.78	136.757	52.6259	29.8703	19.2493	20.9415	32.1454	53.664	77.5339	97.7587	108.216	109.567	103.296	96.6165	46.8023	63.3085	94.7658	128.794	154.598	167.492	169.593	166.19	162.306	162.36	10.7328	7.93295	3.30991	-4.53332	-10.7954	-13.2576	-13.5896	-11.9262	-10.4287	-7.84735	46.1687	47.4486	54.468	64.0357	69.6956	70.944	70.8767
2	78	2	109.697	471.523	673.676	585.684	331.75	150.577	67.4119	22.3242	44.8449	47.4352	19.054	30.4834	53.8887	84.3196	103.94	113.314	112.122	101.12	97.4864	96.9658	47.6025	74.9846	120.842	158.12	174.909	175.101	169.864	169.166	169.512	175.043	7.61752	3.22948	-4.63733	-10.822	-13.0076	-12.1368	-10.8779	-8.72512	-7.98341	-8.14349	45.8236	53.0765	64.1404	70.8717	71.4951	71.2142	70.1571
2	79	2	109.863	448.403	664.749	618.475	414.476	207.047	81.2255	27.5617	82.11	113.239	22.2314	37.7415	59.612	82.0164	100.533	113.578	113.42	102.409	98.9	97.5315	46.032	67.8233	108.627	145.874	164.04	164.233	158.886	159.046	159.758	162.379	7.85451	1.65165	-6.26979	-12.253	-14.3987	-14.8845	-12.7688	-10.0384	-8.31224	-7.94096	45.5518	56.0561	64.4926	69.2064	70.7051	70.8922	70.2167
2	80	2	108.372	454.572	690.432	661.566	485.522	290.382	167.181	56.295	26.4482	144.988	26.8474	36.0577	48.8599	72.6899	93.9236	105.992	111.82	108.669	102.942	101.539	46.8539	68.955	111.219	149.461	170.225	172.175	164.333	157.003	156.842	157.026	7.84396	3.76264	-1.00146	-7.84105	-11.1026	-12.3722	-12.1462	-9.30113	-5.83517	-4.20821	51.2552	56.7254	62.5896	69.559	71.8474	71.4715	71.0906
3	61	2	54.3747	238.941	472.271	601.297	583.748	426.766	273.63	169.955	78.8911	28.0007	24.9908	40.9826	62.8558	81.0048	97.4297	112.37	121.055	123.721	117.727	109.163	52.4794	58.1054	70.668	85.9027	96.4071	101.17	102.981	101.699	98.8678	97.9226	2.85105	1.44315	-1.37286	-4.50914	-6.66978	-8.25338	-9.6734	-10.6196	-9.18543	-2.99925	42.456	47.6877	55.3111	60.6774	62.8002	62.603	61.7985
3	62	2	59.578	216.306	462.143	635.078	577.574	409.567	264.565	150.938	69.5533	23.5921	19.7388	31.7372	54.4711	76.1339	95.468	112.23	122.416	124.522	117.221	109.632	51.1644	55.2426	67.1636	82.667	96.5337	105.941	108.454	105.648	102.026	101.297	0.995463	1.10815	-1.96921	-5.05114	-7.77829	-9.75848	-10.5815	-10.587	-8.63723	-2.888	38.7321	42.1893	50.8931	58.3392	61.6165	62.4051	61.8007
3	63	2	62.1052	230.613	439.096	600.888	549.838	364.076	219.071	124.48	37.4002	90.8538	21.9121	36.3305	59.509	79.1172	99.7863	117.945	127.276	124.07	111.231	108.043	52.4997	58.5138	73.1065	91.801	108.671	118.376	118.865	113.692	111.289	113.277	0.184797	-1.81854	-4.32113	-6.03166	-6.6991	-7.74643	-8.55574	-8.82654	-4.49891	-0.160708	39.315	45.4347	54.5647	60.1144	62.7822	61.7573	60.4931
3	64	2	60.429	259.022	514.404	661.443	625.857	471.023	307.602	197.926	110.538	28.3925	20.1768	35.3966	64.4948	85.4443	98.4832	112.936	124.478	128.677	123.234	112.341	51.8167	58.5043	73.6737	91.9873	109.327	122.154	126.754	124.042	118.829	116.783	-1.61698	-4.42109	-8.21237	-9.59276	-9.8658	-10.2629	-10.9045	-11.0106	-10.0612	-5.70008	41.3046	48.7643	58.0135	61.9368	62.3307	61.7104	60.7334
3	65	2	48.9982	201.702	463.827	637.679	611.356	457.309	300.398	179.889	62.1025	49.4512	20.3253	31.9498	57.3132	76.9654	94.4963	111.403	122.305	125.198	116.655	110.319	51.8344	57.6641	74.4583	96.173	113.483	123.88	127.268	124.463	121.685	122.322	0.722137	-0.207376	-3.8623	-7.88346	-10.7105	-11.6179	-11.5913	-11.4055	-9.55277	-5.17228	40.6253	44.6397	53.1454	59.1436	61.2509	60.8242	59.5471
3	66	2	67.3577	182.884	404.125	589.951	572.969	421.703	273.095	191.608	117.138	57.0962	18.0231	26.2384	45.5182	79.0526	106.495	120.012	126.293	128.248	122.657	110.118	53.1282	61.2144	75.3854	96.2744	115.376	123.106	120.44	112.18	104.382	102.667	-2.50205	-1.52101	-3.26673	-7.21091	-10.7468	-10.9354	-11.3753	-11.7441	-11.0975	-6.78828	39.5341	44.6928	52.0271	60.8175	62.3589	60.6512	59.8133
3	67	2	55.6692	232.19	494.33	627.199	547.986	382.215	234.328	125.351	55.4871	40.2143	19.8103	35.9667	66.6496	88.6775	102.995	113.236	120.053	121.823	114.724	109.04	51.7814	56.1418	69.8282	87.7029	103.875	113.998	117.229	116.804	115.443	114.883	-3.29139	-4.2572	-7.27929	-9.35554	-10.0346	-10.136	-10.3622	-10.2759	-7.2273	-2.60756	40.0616	46.0952	55.896	60.9639	62.0639	61.945	61.8574
3	68	2	73.8737	280.75	509.034	612.205	523.644	358.794	211.525	130.161	72.1406	42.8899	27.0051	51.2901	74.3701	94.6232	108.751	118.679	124.098	121.931	115.122	109.202	53.2664	62.079	78.3754	96.814	111.333	116.522	114.26	110.05	107.42	106.355	-3.22233	-6.09281	-9.53865	-11.4645	-11.5579	-11.0582	-10.9014	-10.3389	-7.88303	-2.4167	43.1402	51.1505	57.6376	61.4949	61.441	60.5787	60.4634
3	70	2	54.8774	238.291	477.534	613.767	566.464	420.066	280.816	187.31	122.684	36.7358	20.1322	28.7831	45.9273	67.694	89.7245	108.056	118.953	123.513	117.59	109.772	52.0819	58.7755	75.1954	97.5742	116.776	128.462	134.427	134.266	128.369	125.199	-2.16683	-2.56394	-4.08535	-5.25764	-6.68213	-7.52782	-8.33904	-9.42483	-8.54027	-3.27315	42.2822	46.458	52.5374	58.6704	62.395	62.9554	61.921
4	51	2	87.5069	294.995	514.508	628.482	633.861	546.01	411.216	300.583	199.275	91.0926	27.2892	40.1771	54.4271	76.6459	107.489	132.286	143.404	145.718	137.754	119.186	53.5641	62.2897	81.4037	104.218	121.751	129.258	126.449	118.202	109.117	107.465	22.9959	20.8245	16.3884	9.4144	4.47569	2.12774	1.46723	2.88856	6.30824	10.9611	41.7614	50.2753	56.8313	63.8841	67.69	67.1207	64.6108
4	52	2	65.743	280.581	545.301	685.11	678.958	567.329	438.365	312.967	155.057	67.2496	30.8335	41.1067	55.4498	79.7504	108.53	127.961	139.296	142.272	128.405	112.04	55.4927	61.4165	77.8637	99.2964	117.866	127.828	126.951	118.309	111.18	112.345	24.1176	21.7351	17.2442	11.7651	7.74629	6.10809	5.27919	5.69374	7.92238	11.9702	42.1725	47.4055	54.246	62.4786	67.4588	67.3101	65.4021
4	53	2	80.1473	299.352	533.225	639.28	598.592	472.371	350.373	257.454	122.856	51.6404	30.6982	45.3284	66.374	96.6724	120.926	134.584	140.889	139.78	125.006	112.644	53.0621	60.9225	79.5624	100.437	115.946	121.977	119.748	112.944	107.798	107.775	22.656	19.5304	13.446	5.47863	2.14542	2.27677	2.85861	4.84282	7.93353	12.2579	43.6674	50.8483	59.5892	66.589	67.7552	66.3271	65.2645
4	54	2	70.1598	277.347	522.461	662.31	641.36	532.07	392.702	265.597	146.341	52.7667	27.4614	39.8695	55.8173	81.4152	109.785	130.919	143.414	147.202	137.132	115.391	50.6808	60.3131	82.4739	108.863	129.751	138.811	136.251	129.001	122.127	121.636	22.2002	20.3216	15.6054	10.3463	5.83846	3.94413	2.93084	2.62349	4.54263	9.78572	42.5545	49.0466	54.8023	62.2225	66.8933	66.6512	63.9251
4	55	2	79.3539	324.358	576.657	607.979	556.399	472.21	388.089	282.304	154.162	54.84	27.9671	36.5496	50.7975	72.8008	101.967	125.373	138.7	142.39	130.281	112.478	52.7212	68.9834	103.277	139.819	162.469	164.292	149.269	130.74	117.552	115.611	21.5957	20.5937	18.0407	12.3218	7.31406	4.9962	5.22144	7.30779	10.3884	15.7374	44.2064	49.5646	56.7433	62.4817	67.0356	67.741	66.2352
4	56	2	69.1052	302.314	536.122	638.204	607.855	511.325	399.828	302.664	178.873	97.7594	27.2834	39.8749	55.6861	78.0082	99.0572	115.159	129.45	136.901	136.151	121.441	51.2112	65.5352	98.0011	133.84	157.662	162.029	149.443	129.787	111.562	104.13	19.337	19.8778	16.5048	11.6632	7.77659	5.88414	4.05718	6.18093	7.87699	7.07582	42.2759	48.2649	54.4904	61.2069	65.6514	67.4686	68.1371
4	57	2	62.5499	241.395	461.404	622.995	646.371	543.95	430.967	305.639	166.972	83.3326	26.2287	34.5011	51.1635	85.9127	119.986	136.366	145.211	148.201	137.178	115.603	53.4497	60.661	79.9002	103.991	123.502	131.541	126.361	115.04	107.121	108.204	22.8749	21.4076	17.7807	11.0251	5.41027	3.95107	4.14485	5.46957	7.52957	12.685	42.0041	45.6547	52.1917	62.5646	67.8504	66.7515	64.4267
4	58	2	78.2651	304.302	509.989	604.01	574.393	442.109	350.069	254.081	122.602	108.928	28.0875	44.1214	65.4569	91.2614	110.889	126.253	133.014	134.37	122.766	109.605	54.8304	69.1705	96.6047	123.907	138.687	136.881	122.121	102.868	92.411	97.7821	20.1077	17.9642	13.5972	9.16629	7.41382	5.75903	2.44923	3.92157	8.85484	16.7568	43.6346	51.8314	59.1998	64.7062	66.5601	67.6964	68.2132
4	59	2	68.5594	265.359	486.441	648.925	681.354	603.854	484.505	356.947	180.835	90.6508	28.3119	43.0847	60.0456	86.1284	116.804	134.062	141.579	144.012	138.023	120.965	54.4315	63.227	82.5646	106.919	127.65	136.665	131.935	119.494	107.782	104.833	22.9287	19.6639	15.3143	10.5656	7.13757	5.75093	5.9542	6.56345	7.38539	10.4526	43.8134	49.9038	56.5164	63.7242	68.0238	67.302	65.7054
6	71	2	119.086	480.647	792.248	832.538	625.359	339.342	154.739	81.8879	27.0916	39.1887	30.8474	53.4883	80.5041	107.203	124.121	134.763	140.561	137.805	118.308	106.365	43.5322	65.1081	101.793	134.655	152.356	155.159	151.105	147.351	145.572	145.029	-0.316583	-5.85628	-11.6256	-16.8512	-19.3499	-20.7508	-21.7503	-20.6433	-14.6062	-10.0625	42.6119	52.3696	57.1314	59.3697	59.1414	58.1702	57.4585
6	72	2	117.114	448.275	779.826	844.581	687.8	434.538	228.37	139.709	51.4895	39.773	23.365	35.9808	54.374	87.4604	114.202	131.294	139.068	136.105	121.52	107.904	43.0861	59.1272	96.9629	136.044	154.135	150.162	138.832	128.426	123.29	121.706	-3.35691	-0.200756	-3.86361	-11.3987	-17.2359	-19.9393	-21.5515	-20.4935	-16.8215	-12.5273	36.8764	47.1671	51.8242	57.3255	60.0117	59.4672	58.6015
6	74	2	117.253	525.583	804.935	891.439	734.723	510.577	309.286	192.989	91.0792	32.1365	28.1329	53.201	74.2526	94.3437	112.632	128.39	138.068	141.087	132.457	112.565	41.718	58.9916	95.494	134.105	159.159	167.764	165.62	159.211	153.257	150.952	-2.46725	-5.21678	-9.5285	-14.5937	-17.9931	-20.4023	-22.079	-22.5508	-19.5114	-11.1689	40.4763	53.7542	56.8019	58.5153	59.8055	59.3995	58.2401
6	75	2	121.9	476.078	752.556	766.685	572.674	348.216	202.489	136.059	59.4457	78.2506	25.3789	55.1638	85.1427	106.862	120.855	131.374	135.989	132.831	115.235	104.568	43.7346	63.9508	99.0788	130.233	148.568	154.045	150.267	143.313	139.005	137.757	-0.365404	-6.76878	-12.398	-16.1199	-18.4375	-20.322	-20.8139	-19.0596	-12.8932	-8.13392	38.2659	52.895	58.0072	59.6095	59.6765	59.0392	58.8506
6	76	2	106.081	442.607	781.073	857.358	642.569	361.424	188.334	110.048	35.6282	46.214	23.0025	41.7919	70.1644	102.966	120.687	132.695	139.491	137.661	118.722	105.981	44.0497	62.2092	98.0405	135.21	157.178	162.653	159.951	155.608	152.865	151.456	4.08413	0.748503	-6.13841	-14.4486	-18.3919	-20.6495	-22.2139	-21.5362	-14.6278	-8.55765	36.765	47.9781	54.3034	58.6567	59.6189	59.0918	58.3798
6	77	2	120.766	482.351	757.03	790.803	662.769	468.876	281.411	152.306	55.0773	27.9538	23.9439	44.2548	79.8852	111.659	127.734	134.441	138.63	137.945	123.536	104.467	43.4273	63.3939	98.3668	130.593	149.253	156.186	155.697	151.122	146.618	144.419	3.65221	2.0734	-7.41941	-17.4279	-20.594	-21.6422	-22.3252	-21.6934	-16.4764	-9.72182	35.4215	45.0135	54.4837	59.386	59.2168	58.6895	58.3684
6	78	2	132.305	491.596	783.502	821.498	605.284	349.735	191.763	120.966	42.9612	48.876	27.2814	56.3348	87.7744	109.865	124.455	133.9	140.034	139.279	123.027	101.923	43.2128	62.5963	97.9343	133.002	158.115	169.741	170.456	164.842	160.347	159.269	0.601456	-5.53784	-12.6244	-17.4059	-19.7041	-20.9709	-21.9429	-21.4132	-15.5911	-7.61512	39.2403	52.8071	58.3707	59.6952	59.5713	59.128	58.4153
6	79	2	139.835	543.016	838.217	805.102	532.639	260.872	137.81	98.0879	51.5097	37.7203	25.9014	47.8685	79.1303	109.31	126.414	136.533	140.861	139.177	125.503	104.306	44.3866	66.0572	105.891	141.504	160.589	165.603	162.781	156.378	152.411	150.501	-0.00355328	-3.24346	-9.07235	-15.243	-18.5968	-20.3777	-21.0968	-19.9771	-15.5297	-8.5285	39.6768	50.0805	56.2729	59.7188	59.6777	58.4652	58.1504
6	80	2	110.272	466.063	748.821	845.434	719.334	476.841	284.803	174.19	72.5507	21.9124	30.2311	53.0238	77.0298	102.686	120.248	130.634	137.591	140.062	131.233	107.698	42.2239	64.5879	105.138	144.628	169.954	178.163	173.883	164.466	157.205	155.765	-2.08764	-7.86453	-12.5974	-17.6282	-20.1349	-21.2258	-22.0174	-21.7603	-18.8196	-10.0138	40.8183	52.84	57.2024	59.3364	59.3969	58.9016	58.3465
7	71	2	94.1622	338.763	530.393	618.09	607.754	422.838	295.742	184.725	94.0912	87.5487	43.9527	62.4981	83.9704	98.3428	105.601	111.014	115.387	113.657	98.5599	83.1311	53.2714	72.6861	108.02	143.628	170.107	184.193	189.602	187.413	179.454	172.856	-11.2689	-7.4204	3.01259	9.29284	10.6352	10.6433	10.0538	10.0439	9.65234	13.2539	65.6824	67.8613	70.3408	69.6011	68.7756	68.129	67.9386
7	72	2	58.5059	328.909	584.604	647.898	558.574	361.6	218.174	157.819	65.2978	41.0754	47.7422	65.0167	85.028	93.5964	103.85	112.669	113.174	102.327	83.4795	66.2495	51.61	71.0265	111.565	150.717	173.835	183.976	183.309	172.961	164.647	163.488	-10.1362	-7.35984	0.38975	5.96095	8.87175	9.61967	9.60943	9.5793	10.8463	11.8486	65.4586	67.3693	69.118	69.2502	68.5137	67.5993	67.769
7	76	2	115.183	406.191	587.681	561.708	446.505	348.626	267.265	179.9	113.74	71.9893	46.5221	56.7656	62.6271	76.8367	93.813	105.555	113.538	101.578	82.7655	61.9995	54.6831	79.8658	122.134	162.124	189.387	204.366	206.684	193.421	191.494	186.765	-10.5049	-7.68608	-0.486824	6.61285	9.63838	9.04174	7.59453	8.45756	11.3121	14.0918	64.474	66.6404	68.5413	69.566	69.874	69.5577	69.511
7	77	2	189.749	476.874	529.824	535.128	393.654	301.964	169.028	104.17	53.2618	128.68	42.6115	53.0871	58.9187	75.3797	96.0199	106.867	110.76	101.485	86.0916	67.7042	54.3744	82.8619	125.143	173.024	186.782	193.766	192.114	188.709	181.919	181.712	-7.48066	-3.57087	-0.280077	5.53864	9.35437	9.77527	9.72532	10.2959	12.1782	14.3527	63.2863	65.6881	67.5677	69.7614	69.9192	69.202	66.8583
7	78	2	123.075	420.083	624.398	661.869	549.547	395.736	265.068	157.888	89.121	86.3404	38.1386	50.1889	61.3756	81.2978	96.1796	104.215	107.68	101.133	90.9731	78.5995	53.9881	75.5477	107.481	139.299	164.963	181.523	188.053	187.854	184.412	182.895	-6.63743	-5.5619	-1.87844	5.84112	9.37942	9.65976	9.52201	9.68809	11.2542	13.1788	62.942	65.6953	68.4779	70.1067	69.439	68.8442	68.7665
7	79	2	117.676	453.136	667.23	630.881	485.307	357.521	237.678	142.244	86.6323	45.3146	39.0956	59.5763	74.6271	88.952	97.4257	103.951	101.103	99.989	96.6066	91.3596	53.345	75.6232	114.751	153.433	182.1	197.817	200.289	199.007	194.533	193.238	-11.7676	-5.42128	6.22648	10.1766	10.5416	9.96868	9.61672	10.3078	12.2958	15.3689	64.0506	67.7354	69.9674	69.7615	69.5368	69.4103	69.243
8	61	2	122.999	413.821	528.764	628.878	623.797	516.331	384.53	277.581	171.603	41.5777	24.877	28.4678	33.0677	49.2641	87.2204	120.629	136.574	140.379	134.817	119.197	49.7489	64.2666	87.7492	110.231	130.202	145.25	150.709	148.146	143.212	140.596	11.7736	10.7805	11.5746	7.80475	-1.97364	-6.76807	-8.42643	-8.38481	-5.84013	0.213841	39.4758	42.291	46.8568	54.5987	63.9762	65.4347	64.0003
8	62	2	96.5765	279.959	448.692	632.236	656.697	547.372	396.215	249.026	109.401	43.9242	26.279	31.3949	39.1476	58.792	94.6533	121.159	135.01	139.391	129.44	113.996	49.7051	55.7131	71.8423	100.049	130.367	150.003	154.177	149.772	145.81	145.605	10.9925	10.9172	11.4618	4.32318	-5.54673	-5.8522	-6.38732	-7.33334	-3.26885	4.86758	38.9706	44.0037	50.2412	58.2764	65.6325	65.6499	64.0421
8	63	2	76.9393	293.93	526.031	612.325	547.946	429.188	303.713	185.331	110.606	46.0307	26.4029	30.8493	36.2941	55.5166	92.2339	122.682	138.324	141.833	136.191	118.784	50.4329	60.5872	80.9081	104.512	127.325	144.117	152.192	152.81	149.663	146.858	12.0359	8.7683	7.98818	2.86246	-4.9698	-6.90267	-7.56993	-7.21089	-5.40718	1.64898	40.4751	44.2159	48.6504	58.3959	65.2901	64.1986	62.7808
8	64	2	67.3752	196.113	422.781	613.71	639.308	513.617	330.889	198.471	115.132	37.9933	26.4027	27.4986	28.0783	45.3209	90.7278	126.514	141.21	141.746	130.056	111.313	49.0741	54.2516	71.0014	99.2009	126.145	146.441	157.902	161.109	156.973	153.017	10.1254	13.3292	14.2967	10.3597	-0.899024	-5.22884	-7.74326	-6.90242	-3.36427	4.40616	40.525	41.7907	42.8853	53.1186	64.4858	64.5644	63.1386
8	65	2	55.1393	188.151	457.416	648.432	674.43	592.73	409.276	242.69	98.5807	44.1357	28.3012	34.0567	42.9905	74.7594	113.113	130.594	138.844	141.352	130.584	115.674	48.9106	53.6869	70.1984	94.8891	120.52	139.457	147.142	143.108	137.884	138.545	8.56784	10.4671	8.61089	-0.690034	-5.85255	-6.90533	-7.71452	-7.82387	-3.85619	3.58676	42.6108	48.1487	54.9482	63.7441	65.8608	63.8396	62.9407
8	66	2	72.6131	232.556	442.452	648.899	662.338	499.88	324.657	203.376	84.0743	37.2208	27.2854	30.124	34.0406	65.8551	111.17	136.063	143.607	143.86	130.626	111.973	49.6669	59.3478	77.4496	103.252	131.037	151.375	160.108	158.898	155.186	154.109	8.44357	11.0485	13.8062	5.11454	-5.94622	-7.52246	-8.58796	-7.95605	-3.097	3.79825	40.1281	42.0347	46.7633	61.1022	65.2854	63.0529	62.2061
8	67	2	88.9345	286.339	421.616	559.027	593.841	512.651	395.63	269.949	134.366	32.2902	26.8027	27.5568	26.4832	45.2931	93.6339	127.98	140.716	144.49	135.864	118.359	49.4146	53.8251	63.6386	79.7152	100.582	119.667	133.952	143.074	146.504	147.883	11.7819	13.6956	16.7545	10.9817	-2.56829	-6.06913	-7.68509	-8.46394	-4.55737	3.85262	38.0026	37.4657	39.5249	50.6811	64.4162	65.2265	63.41
8	68	2	75.8409	206.125	386.135	593.168	628.583	546.032	405.884	278.715	123.036	30.8037	27.9892	28.7666	29.9871	46.0772	88.1553	132.611	146.647	147.812	135.544	113.766	51.4045	62.2009	75.3075	88.0131	105.723	127.685	144.298	151.852	152.591	152.719	12.883	16.2194	12.3631	5.85539	-4.77667	-10.1259	-10.7594	-10.6241	-5.44209	3.30864	41.7073	38.9709	41.3647	51.8077	63.2857	63.9164	61.4013
8	69	2	47.5129	183.956	457.516	652.309	601.425	448.177	287.823	155.656	53.5866	39.3901	27.9443	28.1938	29.0969	57.1866	110.248	138.529	143.837	141.918	124.446	112.818	50.3287	54.7015	68.9117	89.3436	111.075	129.601	140.611	145.057	146.496	148.148	11.3736	13.4234	16.0269	6.91739	-4.40722	-7.03386	-7.68129	-6.42121	1.06142	8.53887	42.1583	43.0685	44.3246	56.7731	65.1869	63.8578	62.9366
8	70	2	99.3361	326.069	455.152	537.066	613.739	560.164	403.493	238.788	131.894	45.211	24.119	27.8653	27.6377	30.2866	58.3997	106.516	135.664	143.858	136.31	117.253	50.5849	59.1868	78.8059	101.817	121.995	139.962	151.791	155.393	154.381	149.976	11.6904	12.0915	12.2498	11.8274	3.99233	-5.54529	-7.31861	-8.10437	-4.68831	2.65412	39.703	41.9108	44.2664	46.154	59.2932	65.4358	63.8714
9	41	2	85.2589	321.982	549.448	643.625	542.142	365.757	240.619	166.665	85.0404	61.5774	28.7794	37.8631	56.8356	95.3225	125.578	139.046	143.359	136.787	119.55	108.284	45.2059	58.1974	79.3028	99.8	111.801	113.845	110.63	105.757	101.428	103.057	6.39947	4.2811	-0.0447704	-5.01973	-6.82679	-5.35809	-4.50907	-4.13886	-2.06749	3.51519	47.8963	53.2085	59.1723	67.1703	68.3995	67.0973	67.1541
9	42	2	44.7511	235.093	492.559	668.616	654.966	492.974	301.381	184.166	76.9125	109.968	29.8057	41.2857	47.4047	65.032	99.4034	127.705	142.268	142.265	122.886	108.214	44.4625	55.4916	80.3474	109.038	123.844	117.67	104.328	94.4731	90.8535	94.5593	7.78772	6.22074	2.83925	-2.43466	-7.8892	-6.72713	-4.26752	-3.81274	-1.24108	4.40279	44.6897	52.7574	55.023	59.4957	67.055	68.4596	67.5246
9	43	2	31.8468	89.1934	358.788	634.771	621.476	458.796	319.358	209.92	105.401	55.0382	20.8197	22.4128	31.2216	48.3817	81.0565	120.497	139.998	142.459	129.831	111.879	44.1458	48.7931	67.8905	100.163	123.385	127.798	119.513	110.452	103.435	104.662	10.3738	10.0065	7.35328	2.50197	-4.11104	-7.63132	-5.57904	-4.91048	-4.85709	0.837926	39.9618	40.8105	47.1078	56.1014	64.2728	68.5954	67.4127
9	44	2	78.0326	295.697	521.279	618.684	592.903	447.881	277.209	171.234	89.1138	59.9348	21.3184	25.1896	37.2707	54.3692	87.4446	121.12	138.034	139.5	123.343	108.809	45.8306	59.3711	85.0636	110.665	123.854	120.866	111.056	103.305	99.5064	102.404	12.6957	11.6732	5.56032	0.471646	-5.73203	-7.63363	-5.35992	-4.40392	-3.78018	1.38984	38.1796	42.8129	50.5731	56.3519	64.5135	68.5481	68.498
9	45	2	48.5896	238.892	487.201	588.881	549.565	415.243	279.896	175.451	88.3531	69.467	23.5777	29.0496	43.083	69.5304	100.386	124.075	137.153	139.853	124.628	109.461	45.9065	56.1676	79.0277	104.993	120.59	119.987	110.909	102.211	98.5257	100.906	8.1913	6.84073	3.6158	-2.51601	-7.0194	-7.03234	-5.27163	-4.1212	-1.05905	5.39208	41.7468	46.6785	54.1397	62.206	67.8114	68.7277	68.612
9	46	2	72.4077	269.331	468.86	546.661	508.583	390.876	234.512	149.261	77.7132	115.296	24.2836	28.9297	37.219	52.1345	95.3424	132.841	141.175	140.841	125.702	109.194	45.1688	58.0632	81.502	102.427	113.979	116.286	111.736	104.995	101.85	106.722	8.99861	8.15363	6.46613	3.14508	-6.91987	-10.071	-7.45502	-6.36887	-5.05456	1.70793	41.142	45.0482	49.7945	54.5529	65.765	68.3537	67.6675
9	47	2	89.9449	351.572	596.213	653.918	534.896	374.249	233.408	147.35	91.8055	72.6856	23.7166	33.6022	49.3173	71.4172	99.2783	124.34	134.461	132.675	124.193	111.54	44.3414	59.3729	86.4769	111.645	122.713	117.326	107.135	98.7702	94.5865	97.8812	8.77863	6.92469	2.17323	-3.25591	-8.42252	-9.05009	-7.04377	-5.9395	-4.81235	0.168887	41.9826	48.6045	55.8031	61.6906	66.0361	67.4978	67.8626
9	48	2	99.8745	365.925	572.483	612.756	502.351	315.747	203.049	120.942	43.2056	137.344	23.0208	37.3138	51.9402	75.73	112.805	133.204	138.513	133.607	122.134	107.213	46.1248	66.1085	95.4569	115.618	121.127	114.841	106.281	99.8467	99.6279	103.228	9.87335	6.74861	2.05785	-3.73639	-8.55789	-6.76312	-5.19617	-4.04429	1.201	5.67214	42.5982	52.9114	59.1394	63.7852	68.0015	68.204	68.3243
9	49	2	50.2982	209.132	449.4	629.225	604.418	444.984	288.334	181.361	102.421	88.1328	20.8378	25.6068	43.7494	77.4948	114.603	135.628	144.578	145.142	124.098	104.502	44.9958	53.8737	70.6461	85.1352	93.4081	95.3042	93.4586	90.4845	90.0302	95.3986	8.17262	6.73496	3.86036	0.0853607	-4.48155	-4.86412	-4.25255	-4.67723	-4.58294	0.67095	40.6125	44.6739	52.8384	62.623	67.7047	67.4531	66.5315
9	50	2	54.2404	263.378	534.608	658.039	616.436	453.05	285.441	192.019	98.6859	58.3764	22.268	24.4959	30.9811	43.3461	76.5187	113.543	134.183	138.889	127.606	111.695	46.263	56.6668	82.3866	107.388	117.897	113.359	102.965	93.425	88.422	91.1155	8.91652	8.63071	6.85376	3.38194	-3.68282	-8.35385	-6.84674	-5.47274	-4.9274	-0.290001	42.824	44.6447	50.0646	55.1487	63.7089	68.8202	69.1014
10	41	2	58.8911	215.223	422.858	578.283	587.648	476.664	370.706	212.989	100.461	63.3359	24.7759	32.7827	34.4113	49.0908	86.1107	118.069	130.907	133.726	128.682	113.028	40.439	46.616	63.5211	86.1627	106.699	118.645	121.975	120.59	116.429	114.237	10.5542	8.84705	9.41267	8.35215	-5.01323	-18.2498	-24.2319	-25.6826	-24.6554	-17.5094	27.6776	33.2446	40.3459	47.5614	52.3339	59.01	59.3117
10	42	2	74.1167	276.319	486.383	581.129	527.219	376.498	247.704	167.972	69.5793	75.1593	19.3432	29.723	38.6859	56.2151	83.5893	111.286	125.874	129.034	117.469	106.115	39.9324	46.401	64.9217	88.675	110.216	122.409	123.663	118.301	111.269	111.679	4.767	6.09785	6.182	2.82634	-7.1832	-17.6227	-22.785	-24.156	-18.746	-11.4351	27.0663	32.4756	37.3765	44.7491	53.407	58.6954	59.5623
10	43	2	69.0429	273.805	520.365	664.311	576.05	411.711	279.962	157.753	42.3643	117.105	24.9177	35.2123	54.9255	94.4291	117.997	125.422	129.607	125.168	110.673	105.244	40.8175	48.8376	67.4452	88.9729	103.826	112.039	114.845	112.639	110.138	112.434	6.547	5.28652	1.6154	-10.5366	-18.2233	-22.9351	-26.362	-25.6512	-18.2096	-14.2069	28.3395	34.4122	44.1082	57.4039	60.0563	59.2853	58.6716
10	44	2	46.6695	180.51	397.306	562.43	630.801	523.198	317.5	172.099	73.3622	62.1504	22.467	29.1323	38.4652	58.6444	84.9806	106.854	124.237	127.556	114.743	105.922	41.7716	49.1763	67.873	91.8124	110.51	118.159	115.707	111.745	111.234	115.239	9.23385	7.35749	5.71382	1.52228	-7.55056	-17.9641	-24.5527	-25.3662	-18.9595	-11.7864	29.9207	34.0217	38.7783	46.5757	54.1424	57.1258	58.5361
10	45	2	66.9612	202.657	418.931	602.238	622.183	491.099	313.008	210.644	78.4896	95.4503	27.527	46.0745	66.7297	87.3453	102.771	114.561	123.432	126.081	116.583	107.346	40.1464	43.2382	58.5763	88.2273	117.158	134.73	138.503	130.677	123.133	124.282	9.81473	4.25358	-2.79464	-10.4295	-16.7231	-21.258	-24.5649	-25.0891	-18.3068	-11.017	32.8251	42.2396	50.4149	56.4901	58.44	58.8418	59.1783
10	46	2	58.0693	265.397	544.382	664.145	535.986	351.689	204.931	122.91	51.1004	94.0116	20.2457	30.7226	50.7551	79.6738	102.239	119.661	129.031	128.997	115.486	107.749	41.3892	50.0994	72.8474	100.261	121.814	131.995	131.472	126.853	123.461	126.84	9.33767	7.59986	3.72821	-2.85153	-12.1526	-21.1514	-25.1634	-25.0553	-18.0159	-12.1532	28.6241	33.8146	41.8534	52.6975	57.0003	58.1812	58.5288
10	47	2	67.4185	272.222	556.632	649.006	553.072	378.6	242.366	145.185	45.2392	141.58	24.8691	32.7405	51.1772	76.2896	98.3494	118.223	129.108	128.936	116.088	106.563	41.4514	48.9567	71.7726	99.5524	116.86	122.599	121.11	117.029	116.51	120.389	10.4306	7.82262	3.66733	-5.39466	-14.3678	-20.0239	-23.2134	-24.0616	-17.0328	-10.5434	32.0017	35.5196	43.4546	53.1243	58.3131	58.9274	58.8616
10	48	2	72.3286	283.094	527.433	688.92	671.448	487.339	291.02	155.153	52.3892	58.6213	24.8264	33.7308	50.11	77.2678	106.527	123.688	129.087	126.604	115.66	106.912	41.5848	50.0833	72.2649	99.3813	124.166	140.281	144.931	125.094	115.212	110.511	10.5824	8.39198	5.89919	-2.16771	-13.8865	-20.4573	-22.545	-22.3771	-17.9903	-11.7288	31.4373	35.5328	42.7239	51.827	57.6299	58.7022	58.6571
10	49	2	45.3511	185.623	405.001	572.484	612.795	499.452	350.099	244.189	150.12	56.2005	25.566	28.9042	30.8133	46.3584	78.6978	102.388	120.538	124.834	122.174	109.869	41.8969	48.1351	64.8329	89.2753	108.01	115.448	115.982	115.971	113.941	111.784	11.024	8.77106	8.35265	5.30961	-6.15317	-16.6367	-21.895	-25.1218	-23.0456	-13.5122	28.8017	31.8646	40.934	48.6884	52.1135	57.1819	58.7639
10	50	2	62.4575	266.864	501.324	644.375	611.223	432.917	263.434	100.208	44.7651	158.787	26.3282	39.329	56.4555	82.7584	109.69	125.091	129.829	123.905	108.422	104.53	42.3134	50.9612	71.1401	92.6692	109.414	121.545	128.292	130.529	130.82	133.579	9.59763	6.63647	4.07704	-4.64752	-16.3043	-22.8019	-25.1534	-22.695	-14.6027	-11.915	31.0392	37.5532	45.214	52.6828	56.5545	57.5648	59.6318
11	51	2	87.9618	320.917	594.052	763.438	702.802	463.118	247.287	154.031	73.2689	23.6589	23.3617	39.6117	60.0886	95.4797	129.55	144.347	143.472	122.54	106.919	104.24	55.6468	67.2653	91.8323	121.998	147.694	160.19	159.123	150.939	145.711	145.594	-9.98544	-6.3468	-4.27597	-6.79726	-12.3583	-16.6924	-17.1822	-11.2387	-3.23255	1.24456	21.6036	33.519	48.5971	65.1459	70.4742	68.3678	68.3974
11	53	2	48.3928	312.31	702.13	821.834	732.266	400.248	193.885	135.56	65.5604	49.7667	23.9399	49.4825	88.5255	126.5	142.084	144.021	136.367	121.817	109.062	104.964	55.0611	62.5761	87.3373	122.517	150.422	161.711	159.21	150.195	144.037	142.153	-6.62913	-6.79336	-9.75471	-12.987	-16.3128	-17.8169	-15.5207	-10.0405	-3.96248	1.50739	19.5672	36.2315	58.4426	69.9667	69.2178	68.3736	71.1588
11	54	2	53.8111	281.136	633.046	757.521	531.818	250.796	121.773	100.194	65.6526	37.082	19.0753	48.9581	98.9871	130.791	143.474	146.177	135.862	120.024	109.645	105.364	56.6257	66.8908	97.2316	133.373	153.444	155.403	150.054	145.297	144.624	145.361	-12.4743	-10.4297	-10.9866	-14.3143	-17.5235	-17.5208	-13.9945	-10.7242	-6.96249	-0.317387	18.9995	34.8514	60.797	68.3832	67.3951	67.1918	68.4804
11	55	2	105.087	433.193	770.799	840.385	640.447	363.114	220.997	155.366	57.6825	39.3449	24.7118	46.4217	78.3587	114.22	133.26	140.379	138.179	126.446	107.02	100.987	55.7738	67.0594	94.484	127.714	151.186	158.548	153.102	142.823	136.542	137.238	-5.46373	-5.59975	-8.44874	-11.4251	-13.6956	-15.9453	-15.6019	-11.112	-2.38373	4.79904	22.8024	35.8295	54.175	68.6903	70.7703	69.8195	70.1531
11	56	2	94.5502	377.243	626.186	691.271	566.233	384.38	228.57	133.617	83.0768	56.0803	21.2344	37.6183	62.2183	91.3824	119.364	135.873	139.687	128.901	111.851	103.08	56.3334	66.8005	88.3974	109.656	123.193	129.612	128.776	125.56	123.831	126.282	-5.2616	-3.53594	-4.03801	-4.05356	-4.29893	-7.02912	-9.41892	-7.03639	-1.70409	5.14242	21.426	31.8044	47.8992	63.1144	70.7385	71.758	71.4092
11	57	2	85.9488	325.528	578.9	708.956	646.176	475.747	279.149	146.865	97.2709	44.9597	24.3807	41.474	75.0047	120.845	141.932	143.294	137.698	127.343	112.902	105.621	54.056	61.9031	80.0796	103.848	123.986	135.63	138.047	135.362	132.777	133.194	-1.92685	-2.10624	-7.46584	-13.1975	-16.0889	-16.3547	-13.5305	-10.9042	-7.73011	-1.88635	19.8857	31.5969	51.1435	68.6942	69.7569	69.2537	70.3211
11	58	2	70.3435	321.34	631.691	791.133	699.157	483.487	260.687	118.564	33.5432	21.4876	20.385	33.2584	66.1134	109.043	134.412	143.775	142.254	127.839	110.413	106.004	55.2346	62.3443	81.4986	109.065	132.559	144.728	147.827	145.775	142.987	142.644	-1.2155	0.97567	-2.71569	-7.71947	-11.2251	-13.9316	-14.0437	-10.1449	-3.91932	0.750546	24.8341	32.016	50.4021	68.8881	71.2201	69.4186	69.693
11	60	2	51.4399	326.319	675.669	737.963	527.462	296.93	165.096	94.9664	59.7717	84.313	18.5398	36.9154	77.6973	115.503	131.156	139.689	141.027	125.057	106.126	102.562	53.9014	62.2158	86.9511	117.232	137.069	142.048	138.336	134.671	136.525	138.425	-5.53139	-5.79943	-10.3676	-10.8497	-10.4578	-12.1701	-14.0626	-10.178	-0.92866	5.78476	18.6386	30.4581	53.4214	68.9654	71.3681	70.9341	70.3969
12	52	2	69.8711	336.991	566.337	617.363	509.091	377.944	298.291	146.018	29.7325	116.948	20.5853	34.1502	52.3865	77.8214	104.462	119.67	125.426	112.859	95.9067	92.9955	47.0805	69.4086	114.518	152.412	167.383	162.46	144.87	126.466	121.569	125.29	1.38151	-1.33121	-3.83174	-7.31823	-9.68279	-10.3527	-10.9097	-7.7409	-1.71884	1.55804	39.4554	48.5993	57.343	64.5303	69.4455	71.3499	71.7042
12	53	2	116.224	397.542	559.793	579.399	479.994	340.673	223.383	132.514	61.7433	60.5997	24.3444	40.1153	64.5875	93.2871	113.39	124.142	128.047	123.911	108.06	95.3183	49.7209	76.3772	117.288	150.45	162.657	156.133	142.006	130.083	123.811	125.237	4.12782	-1.38054	-4.98639	-8.07674	-9.1812	-9.04338	-10.0573	-9.79563	-5.57376	0.968128	41.4732	52.6864	62.9216	69.4669	71.3876	71.7806	71.6523
12	54	2	137.565	481.472	629.315	519.9	327.509	225.33	161.425	111.321	50.8269	38.4522	31.6472	60.0004	88.1132	105.937	114.855	119.702	120.897	116.603	107.212	102.572	49.1298	78.3227	122.484	150.458	154.48	144.332	130.846	120.275	114.996	117.029	-1.32608	-6.90925	-9.81712	-9.60328	-8.73685	-8.44242	-7.48713	-5.88507	-2.11594	2.59441	46.1917	60.9387	68.8594	71.1155	71.5687	71.807	71.6463
12	55	2	117.662	372.463	497.569	517.096	471.826	382.842	251.556	129.994	57.4924	41.7101	21.6787	34.4736	54.3044	74.496	91.4524	105.522	117.759	123.069	113.608	98.1224	50.6906	84.2504	138.403	185.781	201.093	185.386	161.753	143.952	135.7	134.905	3.76526	0.821608	-3.44303	-6.70232	-7.41681	-6.78458	-7.60056	-7.16185	-4.06821	2.74249	40.5567	50.5552	60.6605	66.9022	69.7995	71.0556	71.6097
12	56	2	68.8475	318.951	525.119	568.343	470.407	357.351	277.641	182.144	72.5113	30.5724	19.2757	24.8881	41.815	68.6436	91.9168	105.343	113.764	120.253	111.749	92.2808	47.8591	71.066	119.892	166.844	190.159	188.18	171.939	153.014	140.063	138.488	5.12624	3.64503	0.0024438	-4.46541	-7.2734	-7.52974	-7.08904	-8.08254	-5.00123	2.33622	36.9764	41.3025	51.5838	63.2998	69.3272	70.8303	71.1885
12	57	2	122.851	417.566	477.572	488.979	489.735	409.091	269.392	157.509	75.2717	33.9131	26.405	41.8806	64.7352	84.7243	98.0294	108.352	115.597	114.918	98.6057	87.9597	52.2239	86.3922	145.925	182.236	190.88	182.436	168.514	153.177	142.022	140.382	0.837866	-2.3795	-6.74004	-9.88651	-9.78978	-9.21348	-9.35672	-8.27991	-2.61285	2.98353	43.9268	53.109	63.4371	69.1304	70.6608	71.2035	71.4906
12	58	2	114.852	414.228	586.05	577.924	434.929	302.584	188.543	119.795	77.7524	40.3054	24.0822	41.7876	72.1547	97.6464	111.165	118.081	122.7	122.384	110.949	97.8184	49.968	80.2698	126.732	161.937	172.203	162.131	148.799	139.294	132.118	130.508	1.29409	-3.94807	-8.89705	-9.61913	-8.52487	-7.73735	-8.42734	-8.11208	-4.50897	1.87262	42.4268	52.6443	65.671	70.5153	71.09	71.1825	71.3936
12	59	2	216.688	557.126	659.201	520.708	329.603	235.962	178.415	125.468	57.2017	47.2114	27.9448	53.843	77.3272	96.8994	107.533	113.83	118.124	119.467	105.773	87.0765	52.0454	87.9729	140.332	191.299	199.369	187.767	169.988	155.068	145.89	146.311	1.26886	-5.71577	-8.57688	-9.61314	-8.29973	-7.52414	-8.0075	-7.47527	-3.83297	3.94253	44.8748	59.2988	67.0318	70.2969	71.2572	71.6113	71.4457
12	60	2	115.666	422.835	592.962	546.045	366.01	232.553	162.805	128.876	55.5755	32.0444	20.1019	32.2184	53.4524	79.2067	100.442	110.52	116.986	121.572	105.992	81.804	50.0628	83.5914	142.724	187.277	198.282	189.091	177.573	166.76	158.323	157.456	2.67815	0.0529021	-4.40951	-6.91668	-8.38595	-8.191	-8.68043	-8.79646	-5.36988	2.2528	39.2568	48.5722	60.621	67.8119	70.2888	71.1837	71.6775
13	51	2	62.7656	298.667	599.228	753.13	693.217	521.989	383.695	324.723	168.383	60.7993	21.3615	22.8193	26.178	33.7966	55.6429	89.3694	120.459	138.61	136.008	116.964	55.8793	68.9071	101.155	144.314	178.499	189.225	179.277	159.875	143.396	137.149	0.515535	9.29362	12.2221	9.31739	-0.173269	-13.4444	-23.3451	-27.9023	-26.2604	-11.8844	47.6315	49.3582	51.2365	55.2101	63.2003	68.7107	69.3782
13	52	2	99.2687	414.743	729.141	795.349	649.413	457.33	314.896	204.552	107.644	72.0322	19.1397	21.0265	29.6546	38.972	50.172	95.347	132.221	135.497	120.213	111.796	57.9822	80.2119	125.81	169.654	182.111	166.459	142.173	127.411	123.008	126.34	9.78832	13.1819	12.954	10.0615	4.82827	-13.0466	-25.2659	-24.4797	-10.0146	0.873456	47.7568	48.3501	50.7183	55.4484	57.723	67.7684	69.0438
13	53	2	65.0532	281.954	492.775	663.146	705.423	579.396	399.13	228.86	87.2365	118.349	24.8094	24.1506	28.0422	38.5749	50.3177	86.0919	123.616	136.821	125.076	110.14	55.9403	71.1923	99.5367	129.419	153.234	164.829	166.331	164.22	161.092	159.827	2.01744	7.45594	10.3502	6.58685	2.46183	-10.8602	-24.0637	-28.2045	-19.5058	-6.13172	52.0616	50.484	50.6553	56.9452	60.9709	67.0607	68.702
13	54	2	43.6652	208.03	497.601	783.203	784.908	681.378	382.774	284.438	137.384	102.158	18.6582	19.0543	21.9055	31.3348	49.1978	84.9933	123.348	140.388	127.203	113.504	53.6575	62.9531	90.4366	126.145	157.622	171.613	167.032	152.473	141.017	139.728	2.76755	7.54876	13.096	11.04	11.3037	-2.12444	-24.2181	-29.7125	-23.3771	-10.0734	48.0338	50.4879	51.3209	53.8459	51.4169	60.3771	69.4213
13	55	2	57.7949	347.266	679.228	835.814	736.465	554.386	351.191	234.678	108.621	87.6249	21.796	22.7622	29.1593	31.2421	44.9244	81.2059	115.936	133.41	125.984	113.782	54.5616	73.9143	122.924	179.665	206.276	188.505	157.896	141.178	135.812	136.699	3.87802	11.0251	12.7027	12.2585	12.6074	1.98224	-21.2657	-27.5162	-18.7912	-2.8975	48.8698	50.2662	51.1427	53.5727	50.9781	60.8728	70.7813
13	56	2	22.4726	123.273	472.395	734.88	758.319	667.582	456.714	288.234	114.254	107.787	25.5629	26.0422	23.1239	26.29	38.9507	82.2204	108.637	140.975	138.419	114.774	53.3079	58.6948	91.0134	142.798	185.987	190.432	161.4	135.35	126.697	127.52	6.08301	9.87529	14.9691	16.299	10.4252	2.13572	-14.8097	-27.978	-24.7202	-7.83112	49.011	49.8758	49.3949	50.596	54.7079	60.4279	69.0847
13	57	2	87.686	360.002	683.944	853.591	764.845	522.34	380.525	259.104	140.751	56.2223	19.1601	20.0667	28.1369	35.6318	61.1937	109.468	136.872	142.73	132.087	115.27	54.0593	71.4988	108.986	153.098	182.483	186.343	168.387	147.105	134.289	130.583	5.52272	12.9972	14.1818	10.9564	-0.384091	-18.9997	-27.8975	-29.5832	-25.2652	-13.6269	47.8614	48.4402	51.2785	55.1373	62.5148	69.3617	67.8263
13	58	2	45.8937	209.823	438.547	670.925	817.503	623.953	519.846	351.604	187.462	92.1932	20.0013	22.2484	21.6554	24.2319	55.0802	91.5724	104.99	135.168	140.411	124.258	53.2026	61.7872	88.5513	128.306	165.862	181.181	172.636	154.337	138.487	130.162	7.99576	12.117	16.0603	15.4388	11.6205	0.432036	-15.9157	-28.415	-30.8401	-23.7683	51.3681	53.8879	51.6037	51.389	55.0757	63.0237	69.6391
13	60	2	57.4817	288.167	569.288	723.148	650.053	492.749	362.506	240.558	128.948	68.1642	20.0636	23.1324	32.3258	37.1632	56.4559	102.326	131.522	141.663	136.92	116.179	56.6315	71.8327	106.36	151.664	179.203	174.66	156.68	145.274	141.89	139.349	7.02581	10.41	12.2252	11.5218	1.93612	-15.6015	-25.7236	-28.6286	-25.6686	-12.0709	51.7867	51.1945	52.6298	54.56	62.4472	70.1089	69.1687
14	51	2	114.077	465.358	722.102	695.399	553.455	467.067	349.188	163.924	100.145	43.208	21.9544	30.8236	54.2222	83.896	106.588	123.925	135.679	135.837	124.35	113.433	54.9975	85.939	148.072	201.925	216.674	193.88	156.751	133.361	127.405	125.772	7.4154	6.59209	-0.561951	-8.89809	-13.373	-14.8312	-14.6595	-14.2857	-12.73	-9.49801	40.4291	44.4147	55.854	62.9127	64.7934	64.8424	64.8953
14	52	2	82.6122	411.518	739.742	748.307	622.967	455.912	291.179	142.469	80.2374	61.014	19.6342	28.367	50.3436	78.9547	104.019	127.864	132.071	122.086	119.957	113.268	53.4233	79.2606	140.248	199.974	217.975	198.296	167.175	146.99	137.021	132.214	4.82905	3.74205	-1.25886	-7.64167	-11.339	-14.8416	-14.0421	-12.3486	-11.8601	-6.81305	41.7987	46.5996	56.239	62.539	64.1896	64.3942	64.9841
14	53	2	109.598	438.935	731.162	746.855	600.536	479.809	381.717	219.225	132.223	58.4835	21.109	27.2191	43.7893	71.8938	98.8427	121.793	136.444	136.856	126.324	114.989	52.682	78.44	132.622	187.123	211.868	202.779	175.403	152.343	139.793	133.578	5.20413	5.04489	1.65676	-6.01722	-10.9734	-14.5569	-15.5204	-15.5845	-12.2755	-7.3765	39.9273	41.5718	54.6198	60.6583	64.1233	65.3373	64.9553
14	54	2	76.3662	350.054	612.346	676.615	572.99	372.165	211.728	121.75	78.3664	47.3937	23.5478	44.1843	73.372	97.0812	113.941	129.422	136.26	133.088	126.257	116.258	52.9483	76.4819	125.625	168.765	180.792	168.559	152.053	140.063	132.357	126.894	5.41669	-0.0138508	-7.37919	-12.6792	-14.085	-14.4081	-14.1794	-13.4203	-11.4576	-8.4883	45.1165	54.7463	62.7032	64.4323	63.3654	62.676	62.7195
14	55	2	178.462	496.883	756.293	720.19	640.166	406.426	201.79	92.1348	48.4798	34.8611	30.8175	46.3544	66.2959	92.5149	122.793	141.326	137.483	122.806	115.32	110.159	54.9552	85.3795	132.083	178.005	202.273	167.604	142.242	131.259	126.501	123.87	3.93219	0.309927	-6.2252	-11.6959	-17.284	-17.3647	-15.1128	-12.8263	-12.3995	-10.2717	49.0079	55.0109	60.4437	64.3867	64.9368	62.9386	63.8641
14	56	2	210.859	564.332	748.645	706.562	625.19	480.689	284.744	150.476	61.5299	36.4127	33.1095	46.5218	71.9324	97.2007	117.579	133.537	137.903	131.481	113.442	105.889	55.6383	88.4819	136.212	183.355	211.752	203.935	170.273	151.287	142.619	139.989	7.51508	1.22473	-5.72287	-11.9217	-13.3869	-13.2459	-13.6013	-13.0644	-10.6572	-6.2999	47.8984	53.6972	62.1051	64.3926	64.8064	65.1282	65.1695
14	57	2	106.923	470.174	723.916	683.218	562.858	463.495	299.29	143.099	54.6165	24.254	22.3062	41.8357	57.8336	74.4661	99.2403	124.653	133.262	130.466	119.606	110.473	53.0951	85.2772	136.105	182.825	208.879	201.858	168.399	150.153	145.443	144.207	6.34155	1.18242	-3.22454	-7.25558	-11.6712	-13.8835	-14.1328	-13.9533	-11.1571	-6.81376	41.4434	51.4777	58.7111	62.9779	65.6208	65.3036	65.6632
14	58	2	130.787	536.601	758.714	730.784	629.974	476.535	258.229	140.313	61.9933	31.2475	21.3034	35.6281	61.2352	79.9134	91.8285	108.222	126.439	126.967	121.72	112.414	54.5411	92.087	139.956	183.409	204.612	187.717	154.197	139.243	133.204	130.72	6.61311	3.35469	-5.08981	-8.43899	-9.90262	-11.5753	-12.7601	-13.2887	-11.4267	-7.41139	42.9796	50.6888	60.0928	63.0844	63.5103	64.9344	65.5531
14	59	2	132.868	519.646	710.986	665.001	578.631	448.447	213.27	85.8141	40.1872	42.2079	25.1758	44.1759	66.0531	86.6259	110.254	132.523	137.643	126.212	113.507	108.841	55.4295	94.4968	143.35	187.27	207.199	174.282	144.582	135.277	135.323	136.123	3.69444	-1.49804	-6.8312	-11.4872	-14.8106	-15.8711	-15.4319	-13.8386	-10.6673	-6.56945	45.4971	54.2625	61.8443	64.5571	65.4232	64.4156	64.9942
14	60	2	128.447	492.816	712.429	680.928	576.908	475.213	287.311	123.28	65.6763	34.6088	26.3013	56.9432	83.6528	100.205	114.475	133.459	140.816	132.798	118.778	111.615	55.0582	87.027	145.382	194.899	207.017	185.059	155.556	139.554	132.324	128.851	5.10523	-3.6447	-11.4722	-14.9201	-15.537	-15.7205	-14.9528	-13.6488	-10.7283	-7.94356	44.2336	57.3877	64.5894	65.167	65.104	64.0909	64.3635
15	71	2	65.4916	222.569	461.797	695.975	697.908	478.982	304.488	181.716	58.3414	26.6003	20.851	23.0173	29.6462	59.5004	101.073	121.312	128.684	126.294	115.061	108.115	53.6436	62.0353	80.7479	106.946	129.995	138.148	135.74	127.219	121.037	120.676	-1.82007	0.535154	1.97087	-6.9876	-14.8201	-16.0416	-17.754	-17.6166	-12.4247	-7.38155	40.6254	43.1805	46.2436	59.7478	66.2169	64.7826	63.8825
15	72	2	32.7338	61.0799	297.513	447.83	651.844	618.886	436.659	224.861	89.3996	35.0845	20.0506	20.2422	22.3181	27.7626	60.3476	114.704	131.313	131.611	121.546	113.36	54.5823	56.6	62.7958	81.0113	111.488	142.414	154.064	148.946	141.768	142.089	-3.3133	-3.25707	0.531965	3.20857	-5.87561	-19.5057	-22.9621	-23.0002	-20.8984	-19.1762	36.2685	36.4954	38.9363	42.8939	58.6134	64.5487	59.6058
15	73	2	31.6716	145.662	406.118	637.668	647.569	487.146	285.995	174.61	99.2304	40.2188	20.2958	24.0657	39.7684	65.8515	101.884	126.406	134.247	135.558	129.424	114.53	54.6594	58.0217	73.5268	106.408	140.45	156.454	156.094	149.124	141.469	139.976	0.97361	1.27881	-1.98074	-9.14658	-15.8547	-22.4288	-25.6746	-26.4559	-24.0024	-18.1995	39.328	42.7223	53.0406	63.1568	66.595	62.9371	59.7604
15	74	2	30.4545	113.825	340.148	599.36	685.434	606.482	402.948	290.175	199.519	51.7193	20.7149	21.8232	32.6971	48.6443	72.2469	112.215	130.502	133.294	127.143	116.811	55.303	59.2472	73.5919	102.855	136.043	161.784	170.408	162.925	148.7	142.617	-0.73269	0.428434	1.35011	-1.56545	-8.36909	-17.7045	-22.6956	-24.3758	-22.8203	-19.9201	36.822	39.147	46.7466	56.4899	63.5391	65.3676	60.8411
15	75	2	31.7297	143.023	319.961	553.246	653.021	555.108	359.621	207.544	95.9594	35.2825	18.8007	22.4778	30.7952	57.7557	107.919	128.925	134.88	134.487	128.009	117.849	54.4971	61.6559	79.6087	106.003	137.496	162.535	168.959	161.534	153.422	153.506	0.198553	-0.729682	-0.254123	-7.74829	-17.1666	-20.0972	-21.6883	-22.3537	-21.0641	-17.0883	40.9071	44.6927	50.211	61.2405	66.4136	62.2741	59.1707
15	76	2	15.3938	32.8086	346.191	566.544	544.07	399.931	237.824	129.863	59.9217	95.6117	18.9398	20.1407	24.253	31.6586	50.9329	91.352	122.593	131.57	134.341	130.473	52.3738	52.7322	54.4769	63.8917	88.7931	121.433	147.136	155.612	150.56	144.962	4.16324	5.45321	9.61471	7.77488	-1.2857	-11.2807	-17.9994	-21.3685	-23.0817	-21.9019	38.316	38.4157	40.0434	45.5831	55.712	66.3417	65.3737
15	77	2	36.1141	159.879	493.705	694.376	608.637	366.554	206.714	138.203	45.6269	81.1809	19.6535	21.1296	31.1955	57.8491	99.7775	124.99	131.648	128.685	116.659	111.409	54.2943	59.745	84.3412	127.41	162.335	169.445	159.95	147.551	141.774	144.341	-1.58014	0.946721	2.12078	-5.77822	-15.34	-19.3014	-22.0172	-22.0684	-17.9146	-13.515	37.7346	39.2197	45.9546	59.6162	66.7446	63.7277	62.858
15	78	2	20.1021	51.7003	379.667	589.434	603.512	670.956	470.794	349.123	170.228	64.9814	20.7125	21.0868	22.4962	30.8124	52.6278	88.2726	118.026	128.702	129.582	119.218	53.9207	55.1222	60.8258	76.354	100.121	124.229	134.897	134.136	135.802	138.498	0.192998	-0.0213039	-0.180014	-0.0572761	-3.307	-11.1058	-17.2592	-20.5357	-21.8835	-19.4581	40.4316	41.2237	43.1874	47.8145	58.9765	66.8294	64.9062
15	79	2	28.6516	110.288	346.177	539.992	625.583	588.76	474.851	327.544	192.83	73.7001	19.3944	21.0222	22.9977	27.5096	48.4125	91.8282	123.199	131.145	127.995	117.997	55.4888	57.6913	70.9778	101.866	137.593	157.015	156.58	146.451	137.01	133.177	-3.24204	-2.91426	0.483226	1.65481	-1.60449	-9.08211	-16.1705	-19.662	-19.3903	-16.0374	37.4262	39.552	42.7057	45.7511	57.3356	66.6832	64.3532
15	80	2	36.731	110.081	275.904	514.293	657.462	575.38	343.584	224.769	109.141	45.0125	17.9375	19.4413	22.1683	28.7441	69.0838	119.733	131.658	132.9	127.159	114.549	55.4314	59.8191	74.3072	101.698	132.514	158.624	169.703	169.631	165.322	165.53	-0.609244	0.321378	2.40257	2.86051	-3.59721	-16.3678	-22.0673	-22.9631	-22.2728	-17.0187	35.1559	36.8558	40.5553	44.5163	61.7428	64.9883	59.3502
16	51	2	61.5542	317.722	549.565	557.967	441.628	297.303	192.849	106.66	43.0767	72.0884	22.9216	41.6673	70.4452	97.319	118.573	131.869	137.841	132.59	112.643	106.674	45.6079	61.906	97.9804	126.192	130.799	119.512	103.979	92.1426	88.2069	89.7423	-4.61913	-9.34738	-15.0728	-16.1626	-15.4484	-14.9911	-16.6008	-22.8057	-18.8804	-16.0168	36.1706	48.2723	58.6605	61.1759	59.83	58.334	57.0168
16	52	2	65.8198	196.44	327.983	482.672	484.735	344.425	165.299	61.4197	22.0654	49.3256	25.4128	35.5792	58.9737	90.4615	116.293	130.793	137.903	130.695	108.726	105.306	48.8074	64.0681	86.9244	105.228	113.023	110.734	100.408	91.0068	87.8682	91.7452	-3.98981	-6.92469	-11.0824	-13.7898	-14.0455	-13.4576	-14.1914	-15.9848	-11.2011	-9.64789	39.9767	46.7506	55.3541	60.8541	59.1436	57.5759	56.7455
16	53	2	-1.23992	116.203	381.185	495.687	425.544	283.767	150.653	97.5724	44.8177	49.915	21.4357	40.3275	75.2494	108.144	121.312	129.976	137.719	133.407	116.536	106.462	45.6781	50.4846	70.1396	93.4159	101.891	95.5637	95.6307	95.5136	90.2382	90.9166	-2.86983	-7.81981	-14.2955	-18.4492	-18.3334	-17.8781	-19.5287	-20.7717	-19.1953	-15.0098	35.0191	47.2757	58.4816	60.0427	58.6541	58.2125	57.0011
16	54	2	59.1556	254.882	481.639	571.903	499.863	351.948	211.763	114.934	47.3191	35.0189	25.3628	41.3383	70.4418	96.3181	115.637	128.925	134.828	132.571	115.814	106.542	45.6958	59.8723	89.4493	117.049	131.177	129.267	118.288	107.66	101.815	101.287	-6.1062	-9.33275	-13.0972	-13.8073	-13.2529	-13.9645	-17.1253	-22.0354	-20.6325	-14.756	36.5891	47.465	58.1244	61.539	59.9778	58.4769	57.0356
16	55	2	79.3312	314.638	457.771	483.065	385.456	232.651	122.145	77.5072	49.678	42.3969	21.1722	38.5052	72.233	101.188	122.871	131.016	134.352	132.945	112.374	103.788	48.2169	70.1603	102.815	119.683	124.422	121.086	112.906	104.297	98.4449	97.7532	-2.9795	-9.61733	-14.7359	-14.4956	-15.2567	-16.4368	-19.9582	-23.732	-15.9728	-11.2895	36.408	47.6354	59.4429	61.2324	58.6757	57.7452	56.9527
16	56	2	76.6718	280.44	447.312	551.025	506.737	386.741	249.037	117.172	60.9116	24.5819	21.9268	36.93	66.901	91.7145	110.287	124.536	131.803	132.944	120.428	106.866	47.7907	66.6871	98.7529	118.591	123.637	122.335	117.748	111.033	103.422	100.004	-4.39383	-10.1617	-15.0395	-13.2184	-9.81977	-9.68331	-12.61	-16.9236	-15.7184	-11.3224	36.2215	45.2203	57.3601	61.0277	59.0648	58.0702	57.2144
16	57	2	64.2722	242.431	395.35	495.647	514.778	427.482	252.427	96.08	32.2325	21.8151	22.2831	32.5811	55.0539	83.0046	105.162	125.273	136.282	133.678	112.154	102.955	48.3777	66.3774	99.7589	129.732	144.047	129.915	116.383	106.188	97.9857	93.4652	-5.3097	-6.48621	-12.2365	-15.8121	-16.061	-15.3688	-16.186	-20.1394	-14.882	-11.3892	34.9999	41.9919	52.529	59.768	59.9171	57.7101	56.2352
16	58	2	107.136	373.169	491.131	468.07	398.655	296.087	185.753	101.442	74.2436	45.0718	24.5132	44.9188	69.201	87.4074	108.41	125.689	134.166	133.771	115.346	105.437	49.6352	72.5684	105.34	135.638	135.063	122.304	108.002	97.4674	89.5226	85.8123	-4.43891	-9.71682	-13.5942	-13.9879	-14.0521	-14.9518	-16.8249	-18.9594	-14.714	-10.4908	37.9031	49.6202	58.1759	60.4437	59.4253	57.7702	56.7134
16	59	2	76.9189	231.491	363.546	502.408	496.805	372.967	214.208	95.2624	75.1721	41.7145	29.2579	52.5712	70.6671	87.8357	108.892	124.794	133.143	128.006	110.255	103.9	49.1465	68.8491	94.2557	109.436	117.903	116.349	105.952	94.1211	87.5521	84.0656	-9.92682	-13.8088	-13.8509	-13.6405	-13.388	-12.9607	-14.7624	-18.6371	-14.3779	-7.58345	43.3465	52.9093	58.5603	60.055	59.1611	58.4125	57.5948
16	60	2	63.4787	201.919	407.656	549.566	522.296	381.644	201.623	107.938	61.2872	33.9128	26.4663	47.8537	74.8526	95.4027	111.227	128.244	137.145	131.158	113.974	105.861	46.7148	56.3962	78.7254	105.028	121.049	117.901	105.234	95.3315	88.85	85.7771	-6.23388	-9.44992	-13.1398	-14.9454	-15.7613	-16.6374	-18.3678	-23.041	-19.2505	-14.1314	39.0317	50.9928	59.3892	60.669	59.3286	57.9243	56.5326
17	61	2	35.6979	141.937	347.171	485.473	446.705	333.915	254.346	188.717	69.3325	17.7461	30.6522	39.201	53.6613	73.7508	90.1005	102.465	115.137	121.717	116.014	107.024	56.5664	61.3486	77.9617	104.077	126.271	136.862	137.189	132.654	130.155	130.733	-6.48189	-9.24968	-14.197	-19.6405	-19.3232	-17.7643	-15.6556	-14.2905	-15.8751	-12.549	44.4005	51.1258	59.9856	68.1712	71.0177	71.9398	72.3381
17	62	2	45.0997	197.654	408.983	493.844	437.358	353.473	242.457	125.444	52.4238	10.1088	26.9696	38.4529	53.7265	70.5998	87.0781	103.894	117.049	121.859	113.854	108.291	57.2521	68.1349	91.5703	118.737	137.979	146.071	146.793	143.901	141.745	142.02	-5.60304	-9.23127	-12.6046	-16.0002	-16.5538	-16.0555	-15.2005	-14.8387	-14.2843	-12.3633	40.4916	47.1277	57.3385	65.6258	69.2009	71.7102	72.0273
17	63	2	59.6582	247.549	457.91	512.977	400.501	226.361	118.804	88.3292	35.7989	49.0845	36.253	40.3562	55.0862	72.6179	101.178	109.092	114.2	115.485	108.05	104.46	55.495	68.7542	92.3928	120.078	142.667	156.049	160.902	157.523	152.96	151.887	-11.1702	-10.4005	-15.1985	-21.1654	-18.1837	-16.1873	-15.6117	-14.5322	-11.442	-7.19098	46.7135	60.8096	68.8972	70.9165	71.8878	72.3937	72.417
17	64	2	47.8763	181.323	381.118	518.338	502.507	409.517	260.076	154.881	70.1819	11.718	27.929	36.5876	52.4851	59.9245	84.9653	97.2012	100.415	109.405	107.595	103.668	56.0111	64.8623	84.6972	110.661	134.967	147.355	148.235	142.385	135.065	132.817	-5.71061	-6.92366	-11.81	-11.5729	-9.59465	-14.6554	-17.0334	-16.6575	-15.1995	-11.8155	42.5461	48.8954	59.7768	63.7498	68.8886	71.2567	71.9434
17	65	2	37.4439	154.844	333.114	475.081	496.089	414.853	267.246	133.168	52.7853	24.6112	25.9572	40.1163	49.5404	62.2447	79.0212	95.1587	107.096	115.258	113.109	107.912	56.8759	66.9373	89.0298	117.55	142.735	156.813	161.548	162.163	160.14	160.012	-1.90593	-7.3408	-12.8672	-14.974	-16.1758	-16.6251	-16.1456	-15.6804	-15.7262	-13.8806	44.4114	54.1528	60.9108	65.6695	69.24	71.2432	72.0713
17	66	2	29.6767	132.19	337.817	507.458	513.413	359.985	201.09	117.833	61.0036	25.4193	25.2555	30.6274	39.0555	58.1361	81.0923	96.8086	106.816	114.289	111.852	104.058	56.1763	62.8731	81.968	109.501	136.987	157.321	166.961	165.16	158.64	156.302	-4.61941	-4.37459	-7.43916	-14.2175	-17.2025	-17.1458	-15.9804	-15.2492	-14.5409	-9.45771	42.6915	47.7256	53.9012	63.9057	69.9354	71.9243	72.7831
17	67	2	56.4068	197.576	372.682	508.988	444.189	296.009	179.655	102.871	41.7336	37.6531	28.3193	41.5053	53.2479	66.4039	79.237	99.8443	114.461	118.085	110.449	104.67	57.6998	67.6721	85.6266	107.563	132.665	150.624	154.611	149.667	146.122	146.698	-2.18049	-6.4513	-10.9035	-14.0804	-14.4855	-13.8109	-12.4311	-12.1282	-12.2018	-7.24579	44.4768	52.9032	60.256	66.2912	69.2769	71.3843	71.9333
17	68	2	55.0057	226.751	457.633	546.438	463.973	365.66	252.933	138.032	74.0413	38.1128	33.2293	51.433	68.8079	75.5698	83.1871	94.806	107.142	113.596	111.879	104.032	57.3094	66.2156	84.5666	108.037	128.486	143.555	153.788	158.04	157.087	155.109	-9.4653	-14.3821	-18.7245	-16.8571	-14.8034	-13.9051	-14.5433	-15.3583	-15.2183	-11.0936	46.6185	57.5222	66.5834	69.0423	69.9971	71.9235	72.9038
17	69	2	75.4556	282.75	446.94	470.858	403.055	327.919	246.065	160.343	54.6172	19.6642	35.4905	51.2818	56.912	62.3223	76.7045	91.7214	105.317	114.387	109.45	102.051	56.5443	73.4476	103.55	126.615	161.403	173.543	177.03	173.29	167.59	166.411	-9.28088	-11.1509	-11.032	-11.1725	-12.7256	-13.6212	-13.5803	-12.9297	-11.6092	-6.98281	47.9118	58.4211	62.4136	64.6826	68.7378	71.5369	72.8643
17	70	2	31.9131	124.156	292.51	429.691	402.225	316.954	265.8	192.806	77.4451	22.5922	31.8835	40.7408	54.1581	67.7958	78.3966	91.5317	105.227	113.677	112.807	105.167	54.035	60.1188	76.5227	101.527	127.162	145.423	153.016	152.759	152.624	154.042	-9.41578	-11.195	-14.3961	-18.2284	-18.2902	-17.0357	-14.3892	-12.668	-12.3091	-7.80925	44.5037	49.8436	57.9921	65.9326	69.6366	71.8347	72.877
18	41	2	52.4631	203.827	431.512	666.864	758.224	659.347	462.041	241.073	64.6722	138.78	29.5843	32.0585	37.8481	49.8255	74.9506	115.337	143.098	150.663	142.212	132.657	60.0961	66.3185	81.2998	103.577	125.935	142.979	154.314	160.567	162.285	162.698	1.55307	2.53029	3.41024	1.68979	-3.89409	-10.1835	-12.1029	-12.6331	-12.0614	-10.9352	35.9744	37.9602	41.0941	47.9215	60.9664	72.7042	75.4126
18	42	2	75.4481	245.896	449.778	604.121	603.948	494.557	337.65	200.421	116.117	151.025	30.3244	35.6558	40.4471	41.9237	61.558	101.33	135.889	149.102	141.388	134.668	61.3324	69.1589	85.2401	102.667	116.053	123.729	126.921	128.328	131.759	138.047	2.79194	3.06057	3.68848	4.32343	-0.251557	-5.96396	-8.93014	-11.4075	-13.9025	-17.7366	39.3539	41.1877	42.8411	44.5608	56.9579	70.2158	75.5121
18	43	2	56.2476	212.187	421.638	566.205	602.933	547.964	428.882	265.485	116.227	103.736	22.7949	23.0481	26.2193	28.8816	48.309	79.819	112.359	141.99	138.501	124.836	62.718	67.9248	79.3232	93.2172	105.841	115.629	122.706	126.441	129.015	134.33	2.03531	2.75521	4.48842	5.73809	5.59994	-1.79784	-7.93916	-8.78327	-5.64587	-0.828748	37.6548	38.2468	37.1098	42.1428	48.5353	54.4507	70.2998
18	45	2	35.8121	115.118	243.102	406.11	521.26	529.791	464.033	337.695	179.091	89.5111	32.6621	34.614	38.4844	45.0767	52.0473	79.5596	119.523	141.138	132.551	125.503	62.3537	65.0233	71.2348	79.0035	85.1871	91.1558	98.7711	106.925	116.126	123.005	-0.326753	0.952482	0.848546	1.57008	2.57036	-0.622645	-4.36044	-5.95039	-1.13024	1.00784	41.836	43.3518	45.2614	48.0165	51.9718	61.439	70.976
18	46	2	46.2251	199.271	409.147	588.853	600.459	530.48	407.024	244.906	107.045	63.9246	30.5136	33.8594	39.6424	47.9647	62.9575	111.838	144.113	144.27	138.571	133.366	61.0399	66.9725	80.5554	96.7641	108.638	115.529	120.37	124.985	126.769	129.649	-0.900271	-1.62878	-2.24481	-2.17839	-6.96181	-8.30676	-9.53437	-13.5296	-14.5882	-12.0173	37.325	40.72	43.7686	48.2394	56.6392	70.9053	75.2312
18	47	2	64.8253	222.153	420.777	518.335	491.714	375.399	272.558	172.974	100.065	53.5599	22.1619	23.4654	29.9504	50.8526	91.748	132.792	155.084	156.016	144.308	131.61	62.5171	68.5866	76.9399	83.7067	89.6179	97.3564	106.673	112.787	118.515	125.494	0.505836	1.89156	3.74315	2.55036	-1.37884	-5.39242	-12.7156	-13.5936	-12.1108	-7.55934	35.6803	37.2829	38.7797	50.2945	67.0908	75.1872	77.2468
18	48	2	52.8575	159.655	295.351	531.91	679.012	578.628	388.918	237.076	138.228	77.0283	26.9533	25.916	35.4016	65.0049	91.6335	113.073	130.738	140.74	141.61	132.061	62.6084	70.6852	81.7038	93.2448	104.844	115.227	127.774	139.821	147.238	151.219	4.9008	7.33119	5.05555	0.961223	-2.30302	-2.98696	-3.65017	-6.54862	-6.91146	-6.05161	37.1353	37.3929	43.503	58.6167	67.8398	71.6198	73.8944
18	49	2	48.3848	160.462	272.493	391.077	555.796	584.51	480.239	305.389	169.667	81.3958	35.14	44.6864	48.1842	60.7778	83.3773	114.767	142.521	150.122	143.71	131.309	60.528	62.6797	67.515	73.3826	83.5759	100.039	114.841	124.683	130.17	135.437	2.50744	0.201856	-0.875155	-0.791725	-2.29934	-4.52818	-6.50635	-8.61849	-8.89312	-8.48755	43.6846	44.1965	53.3636	58.7642	68.2488	73.825	75.8067
18	50	2	44.5626	159.618	338.533	542.13	661.089	683.032	584.092	397.224	213.428	61.0557	28.6678	30.9795	32.5406	31.2707	64.1545	105.797	132.978	136.781	149.765	141.354	61.5945	63.9408	71.9865	87.347	104.733	119.839	133.101	141.586	143.037	142.573	0.823583	2.24942	4.10544	6.86469	7.9261	1.02701	-8.34086	-11.9232	-11.7408	-8.84473	38.2711	38.2921	38.2341	50.3862	62.6565	67.3947	66.8602
1	62	3	79.4322	328.202	559.457	631.109	615.805	453.106	255.401	113.955	49.5139	67.8657	28.9216	42.5284	53.2791	57.3251	79.6757	97.668	90.1163	84.4854	74.1049	62.1925	50.3093	73.4437	124.756	176.804	204.095	205.18	195.609	186.616	182.163	184.84	3.35064	-1.29	-4.10371	-3.55813	-7.43656	-8.74488	-7.5552	-1.1437	3.33612	5.85894	38.6435	49.0947	56.1624	57.8685	66.5361	70.5578	67.7809
1	63	3	92.4878	359.664	651.359	705.816	620.575	430.15	201.338	112.904	53.476	138.628	26.1074	46.161	73.1687	88.8365	90.1342	98.8258	94.4803	82.0128	67.5964	56.6178	49.9439	71.8009	115.99	162.023	189.349	198.065	193.073	184.309	181.075	185.426	5.5222	-2.29917	-9.16537	-7.55065	-2.6653	-3.61284	-7.58355	-4.88299	-1.05609	0.170947	37.8461	51.7668	64.8166	70.3091	70.5791	70.7408	68.158
1	64	3	62.5524	261.662	520.649	744.535	726.117	525.204	300.465	185.312	92.6357	45.3665	27.0402	46.103	74.9252	92.6749	98.9552	104.315	103.926	83.9034	64.2765	58.1085	47.3897	63.9695	106.12	168.544	212.918	216.342	204.491	191.534	180.547	178.533	6.60593	-1.17735	-9.24406	-10.1277	-7.57023	-9.3028	-11.0796	-7.43614	-1.16703	2.57764	42.1183	53.6395	67.5776	71.6891	71.465	71.2033	70.5018
1	65	3	58.1871	300.05	583.112	767.712	723.862	411.917	171.856	92.9373	46.4763	86.352	25.2124	34.7892	44.6237	61.8573	84.6138	106.325	100.653	88.1538	69.4001	57.7595	49.3573	68.3714	113.702	161.92	188.672	197.093	193.15	186.94	184.588	188.717	12.8075	6.79201	2.52711	-4.4586	-8.85616	-10.5155	-9.98553	-3.57425	2.796	4.40591	42.0653	46.2748	51.6121	60.788	68.955	70.9814	68.6138
1	66	3	35.7955	158.151	506.038	643.333	783.771	475.995	250.011	175.82	74.136	71.8929	24.5047	38.7281	63.4556	88.6796	102.324	109.503	112.722	95.7776	72.2607	59.3356	47.0825	56.6256	85.109	132.484	177.464	198.809	198.892	191.989	187.52	189.365	10.0551	2.88382	-9.78189	-16.3664	-13.4101	-12.3646	-13.1925	-7.77996	3.40894	6.82622	42.2701	51.571	63.4839	69.5085	70.9679	70.9548	70.6548
1	67	3	59.0011	302.468	638.96	701.375	596.254	387.73	226.903	133.899	50.2217	75.7903	22.4515	36.525	53.4992	66.1713	87.6344	109.255	108.005	82.3294	64.909	61.7517	48.658	68.6112	121.608	181.184	209.065	207.817	194.911	182.09	176.872	179.223	9.61466	2.76907	-2.97398	-5.23931	-6.159	-7.59237	-9.2721	-5.70361	-0.424057	3.23328	40.668	49.057	57.9931	62.3547	68.6689	71.75	70.8778
1	68	3	79.1868	328.422	584.257	738.83	657.035	365.428	193.044	150.97	73.9034	59.8718	21.7794	36.9184	62.2578	84.7036	102.673	118.111	112.037	84.8185	67.6051	63.5436	47.8642	70.9373	120.182	172.006	198.276	196.232	190.591	182.183	175.066	176.077	8.7748	1.25952	-7.2921	-9.76375	-9.92268	-14.1126	-14.3802	-7.48566	-3.01343	-0.0658164	37.1462	48.8191	62.5863	69.7873	71.5103	70.8701	69.6265
1	69	3	69.0578	327.886	605.762	687.874	567.883	373.587	215.069	113.618	49.5301	125.254	20.4407	26.6319	33.6128	50.9715	83.2018	103.518	93.5487	78.3047	64.2778	55.7551	49.4726	71.0845	118.115	167.915	197.989	204.809	196.665	186.383	182.314	187.597	6.55853	6.35841	6.00636	-0.382769	-8.15715	-10.6427	-8.08632	-0.204964	3.93835	5.86405	36.7375	40.5109	44.1972	53.5049	66.9398	70.5482	66.1974
1	70	3	44.4614	303.679	633.188	740.115	614.754	353.391	165.843	68.4044	40.3499	148.354	27.3847	43.7034	62.5312	79.7516	102.868	115.571	96.1263	75.5269	58.4669	44.6867	48.5422	67.5703	119.606	177.749	209.295	208.505	198.271	191.669	193.068	201.818	8.28406	-1.18914	-5.10574	-7.77922	-10.0562	-12.1013	-6.61049	4.02572	7.47475	9.2465	45.9738	54.2354	63.2447	67.5172	70.8548	70.681	63.6765
2	61	3	80.0257	434.21	720.346	735.131	581.342	368.836	189.773	96.6175	54.7893	81.8068	20.0476	20.8909	26.7151	45.0432	69.0806	92.168	109.208	117.399	110.082	96.6117	45.1634	66.2701	109.339	151.42	177.916	187.258	186.611	183.373	180.853	182.544	8.33474	8.35491	3.25527	-3.88347	-8.93	-10.6035	-12.2807	-14.1974	-14.5808	-9.94836	48.9174	50.1721	53.9118	62.2801	68.6645	71.1814	71.4351
2	62	3	99.675	385.856	618.328	676.847	552.233	346.598	174.753	91.2305	85.6899	207.709	30.4062	39.7348	55.846	69.2201	85.6222	100.813	111.129	106.942	102.574	91.6815	47.4383	66.4057	101.997	139.373	168.383	184.837	190.027	189.729	192.713	189.908	3.45646	-2.94539	-7.79094	-10.4268	-12.5423	-13.6662	-14.4163	-13.8902	-10.3041	-7.90871	50.3535	57.5757	65.2127	69.2664	71.3065	71.4945	71.1778
2	64	3	88.2117	384.742	654.492	750.175	644.884	442.129	258.68	141.595	70.0727	126.173	30.498	39.779	48.555	58.3289	75.8492	97.0245	113.715	118.409	104.914	96.2576	45.961	61.7038	93.5077	128.932	157.513	174.054	179.088	177.58	176.508	181.329	4.80987	-1.73508	-5.77254	-7.77324	-11.0131	-13.2627	-14.5748	-13.6508	-10.9846	-7.10433	51.6791	57.6564	61.5943	65.5802	69.5874	71.4346	71.2321
2	65	3	71.098	319.563	570.201	685.657	593.16	387.785	226.573	129.65	59.8565	62.1309	36.0681	44.6242	56.4683	70.0212	82.2555	94.1816	107.549	114.214	106.587	96.8885	45.8888	61.524	93.1621	127.043	157.257	177.415	184.15	182.187	177.652	178.05	1.86568	-3.86967	-9.61361	-11.0017	-10.0084	-10.453	-11.1424	-11.2824	-13.7323	-12.1912	52.4636	59.8482	65.742	69.4956	71.2931	71.9751	72.3297
2	66	3	29.6474	216.85	536.246	690.075	660.618	475.026	271.747	137.28	50.5517	154.535	26.8607	26.1101	25.8455	33.3652	59.7044	92.5738	114.023	118.462	105.473	98.623	44.1546	52.7483	81.1819	119.922	153.904	176.263	182.859	178.963	175.245	180.576	6.97176	6.28905	5.06026	-4.02598	-8.08813	-10.6674	-13.4115	-12.6831	-9.62213	-5.93772	47.1515	47.8831	48.7271	61.5157	69.0267	71.8004	70.8157
2	67	3	56.7878	245.673	523.358	703.874	684.501	477.562	237.829	117.932	41.1774	53.2457	27.9142	34.6392	45.4754	56.223	75.6493	100.023	113.452	117.403	108.049	94.55	45.2287	56.7252	84.3114	120.98	155.689	179.584	190.214	190.076	185.628	186.805	2.72957	-0.636441	-6.13439	-7.79078	-11.1356	-16.8906	-18.0005	-17.3544	-18.9873	-16.7396	45.192	52.6646	58.7414	64.0151	69.7644	72.1363	71.6169
2	68	3	80.1295	398.063	696.372	778.847	622.254	362.196	159.733	102.833	67.2558	179.717	21.7413	26.377	37.5757	58.9599	89.1616	104.419	110.695	109.516	102.336	99.4141	45.2185	60.3352	92.7064	131.201	163.467	179.074	180.474	177.31	177.552	183.183	7.10995	3.38712	-1.01775	-8.10745	-13.2995	-14.1567	-13.6597	-11.9405	-8.88766	-5.84965	46.1306	47.8347	54.4613	63.4568	70.0797	71.0526	71.0981
2	69	3	57.5058	271.715	554.791	689.516	598.809	420.852	241.827	128.516	57.2335	103.118	25.3368	27.0218	31.7118	44.332	69.5103	94.7115	109.117	113.374	103.584	95.2285	44.5784	53.9505	80.0339	116.772	151.31	171.333	175.836	173.322	170.625	174.005	5.93721	3.71952	0.834469	-3.30887	-10.6558	-13.7495	-14.8243	-16.0395	-15.2906	-11.539	46.8178	49.2924	52.2151	59.1756	67.8585	71.5449	71.5766
2	70	3	98.1778	415.882	685.72	751.479	607.365	384.76	205.348	113.235	48.7511	133.182	27.1244	45.2263	63.068	80.0634	93.491	104.549	115.026	116.3	103.691	97.3786	46.3767	63.8473	95.5393	128.36	155.064	170.041	172.459	168.153	166.462	171.554	2.04849	-5.16022	-10.0122	-13.2731	-15.2203	-16.0989	-16.38	-15.3998	-12.5405	-8.43662	50.9198	61.5179	67.2335	70.3659	71.244	71.3033	71.0608
3	51	3	73.6085	207.668	429.177	605.386	584.23	350.249	208.886	88.8265	49.1472	101.524	24.4276	36.9319	56.1395	81.7018	105.539	120.446	126.409	121.057	119.107	113.309	53.4491	60.2007	77.5368	102.384	127.392	146.764	161.423	177.599	176.462	180.305	-1.51488	-1.81562	-4.09945	-8.55874	-11.5987	-11.6106	-11.1188	-9.6753	-8.37116	-2.31565	43.8411	48.3147	54.5544	60.6321	62.0803	61.4171	59.9708
3	52	3	42.0393	142.001	359.946	605.504	693.492	587.041	400.048	253.908	124.604	51.3002	21.7039	34.0879	53.0536	74.8495	94.3984	108.184	117.481	122.337	118.149	108.931	51.7992	56.2371	69.2926	90.0781	114.902	138.631	154.392	159.411	156.209	155.433	-1.54055	-2.47165	-4.77045	-7.74532	-10.7265	-11.9195	-11.6734	-11.231	-9.92359	-5.62899	41.6484	45.8992	52.0183	59.131	62.4459	62.1829	61.3103
3	53	3	70.7753	232.897	452.65	626.496	650.109	528.149	366.552	236.537	109.123	49.1928	24.8902	35.648	57.8672	95.1188	104.118	112.714	121.908	127.128	120.604	110.926	52.8103	59.7285	72.7673	92.2195	114.769	133.785	145.413	149.316	146.9	146.809	-1.96957	-1.77639	-4.40564	-11.4809	-11.2587	-11.2954	-11.5542	-12.26	-11.5518	-7.46141	43.5455	45.651	51.3768	63.5284	63.4052	62.4094	61.3495
3	54	3	45.745	174.862	423.342	629.204	666.965	492.183	287.839	192.509	122.167	59.5073	23.2036	28.8896	38.0997	55.6888	83.7017	106.489	120.892	126.075	122.741	112.837	51.5826	56.6519	74.4733	101.454	127.086	142.716	148.85	150.357	148.2	148.334	0.368506	1.14889	2.21346	-0.749731	-7.10356	-9.63021	-11.1159	-11.4548	-10.2979	-5.69232	43.3411	43.2874	43.5464	50.972	60.2142	62.0963	60.7285
3	55	3	56.5443	209.428	423.684	612.756	618.102	487.816	342.518	237.692	140.178	57.9222	20.9358	29.7414	45.8384	66.577	90.324	108.026	120.465	126.324	124.374	114.457	51.9857	56.4487	69.9315	91.7877	114.699	129.578	135.877	136.082	131.542	130.058	-0.550732	-0.371635	-1.43771	-5.30963	-9.79272	-11.3667	-11.5342	-11.156	-9.98404	-5.71314	39.8044	43.3589	50.3321	57.5691	61.8864	62.2392	61.0019
3	56	3	57.227	194.784	410.935	619.471	681.64	566.7	369.8	252.189	183.785	73.2275	21.7947	27.1023	38.0638	59.1414	85.78	107.482	121.43	127.929	125.857	116.01	53.2098	60.009	74.5845	97.1358	122.328	142.306	149.43	143.821	132.458	126.765	-0.510529	-0.527207	-1.10139	-3.08824	-7.39431	-10.5128	-11.5294	-11.3964	-10.097	-7.03679	42.2792	44.1653	47.6887	54.9978	61.1877	62.414	60.705
3	57	3	56.1857	237.07	485.559	631.806	591.719	461	312.22	195.073	84.1918	60.8649	21.6478	26.2448	40.9594	65.0798	94.799	114.638	125.248	128.354	119.71	109.967	52.6675	61.2761	81.0822	105.287	126.469	140.017	144.304	140.345	133.585	133.759	-0.112839	1.04201	1.19276	-3.68678	-10.5452	-11.9852	-11.962	-11.5391	-8.25506	-2.10272	41.6788	43.631	48.5661	57.6216	62.2063	60.8889	59.6474
3	58	3	47.2977	169.54	408.216	624.221	646.801	470.818	275.298	171.952	91.0513	53.9913	21.9911	30.0593	53.1003	81.4732	101.833	114.218	121.148	124.614	120.481	113.114	51.5925	55.2527	67.0742	85.8705	105.269	119.597	125.572	124.666	121.394	121.481	0.842345	0.779353	-2.0753	-7.22474	-10.208	-10.6407	-10.8936	-10.8812	-9.30642	-5.05031	41.3879	44.6908	52.7465	61.0839	62.897	61.836	60.1319
3	59	3	44.6621	127.71	337.027	550.852	589.662	491.81	344.708	248.578	171.497	66.2769	21.1041	26.8082	44.0492	70.7537	91.4552	105.835	116.217	122.68	121.624	111.569	50.7109	55.5388	68.1546	88.3828	107.45	119.042	124.028	124.951	122.224	118.742	-0.298601	-1.31967	-3.73445	-7.48406	-9.87076	-10.3548	-10.4476	-10.7812	-10.0084	-4.66215	42.5357	45.9385	52.6147	60.1509	62.8664	62.703	61.9033
3	60	3	35.7845	138.286	372.23	581.887	600.955	482.368	332.274	242.776	157.89	74.1439	21.1047	27.8471	51.4161	78.707	93.4536	103.054	113.12	119.317	120.461	114.445	51.9921	54.898	62.8192	77.5629	96.2906	112.794	123.878	130.343	131.647	128.926	-1.98019	-1.67765	-3.73621	-7.67902	-9.36935	-9.67309	-10.008	-10.1924	-9.93953	-8.2662	41.2021	44.3978	53.2262	61.0754	62.7334	62.7229	62.0734
4	61	3	83.0602	333.613	625.512	785.092	752.021	586.198	399.208	236.452	109.696	85.1896	33.8314	53.6214	79.3544	107.33	127.214	138.707	144.53	141.228	122.428	110.721	57.0244	64.8826	84.0131	110.759	134.718	146.204	146.322	144.294	143.68	146.825	21.6201	17.133	12.0949	7.96226	5.51439	4.90003	3.48617	2.24237	5.69985	11.5409	46.2194	55.0424	63.3606	67.7301	67.6692	65.8376	64.3713
4	62	3	72.451	283.516	561.134	753.755	769.622	640.615	461.991	303.983	169.863	95.8332	30.3402	41.2505	57.8044	81.2356	108.493	128.659	138.612	140.33	127.809	108.172	51.4359	58.5052	77.5696	105.141	133.639	155.779	166.993	167.974	164.576	164.094	22.4087	20.3247	16.9554	12.6753	7.18628	3.34431	2.26476	2.73151	5.94522	12.8258	43.2797	48.021	54.2261	61.4405	66.8057	67.4118	65.7037
4	63	3	61.5528	268.579	549.668	758.485	785.339	623.916	393.256	240.193	116.881	165.837	32.191	42.2233	59.8431	89.2677	120.603	139.562	147.055	145.209	123.006	108.397	55.5286	62.5177	82.5828	111.772	139.858	157.339	161.842	158.604	154.595	158.967	21.2049	19.829	16.92	10.5357	3.64332	-0.604691	-2.58779	-1.66496	7.48742	14.8833	41.6492	46.196	53.195	62.7996	67.9394	65.8694	63.8133
4	64	3	72.5718	265.12	557.559	792.013	832.561	706.309	504.564	326.925	185.395	118.27	30.14	41.3309	64.2841	97.0557	123.949	138.125	144.629	145.224	128.797	109.527	52.3739	57.4666	72.9814	98.1853	125.214	146.59	157.593	159.939	158.87	160.495	21.6853	19.7102	16.6097	8.97139	3.19068	0.616064	-1.03735	-1.31372	4.36201	12.3124	42.6921	46.9438	55.935	65.2061	68.1389	66.4357	64.6222
4	65	3	78.7477	290.75	569.174	729.702	701.225	556.857	387.009	240.604	133.093	145.134	29.6501	43.7187	63.1656	87.6577	113.836	130.602	138.574	135.069	114.269	104.02	53.516	60.6625	79.4879	105.199	128.199	143.679	152.755	158.383	162.836	169.606	18.8513	19.0473	17.053	11.8305	6.65812	3.23243	0.367694	1.36715	8.91975	14.6409	44.3408	50.1621	55.626	62.3693	67.3053	67.5337	66.4573
4	66	3	49.9639	193.019	445.663	657.898	713.457	627.797	475.909	309.909	138.374	101.505	30.7725	43.5011	58.6135	80.1081	104.592	122.017	133.614	138.76	127.961	102.376	53.2435	59.217	76.434	106.302	139.741	166.583	181.327	184.522	183.019	185.709	17.9843	18.8358	17.835	14.5386	9.71483	7.90715	6.84647	3.64234	4.21366	11.885	41.7053	46.1151	52.9359	59.961	66.2079	67.3273	66.3191
4	67	3	70.9745	267.745	527.095	695.009	673.624	515.63	315.346	191.876	102.749	93.8499	29.2113	42.4616	62.2929	91.6381	119.974	138.515	146.17	146.378	130.907	112.306	54.2756	60.7488	82.5318	116.978	147.325	161.437	162.925	159.598	157.752	161.946	21.7262	20.5922	19.3127	12.9466	8.19587	4.96412	1.90561	0.0658442	5.09263	14.061	43.1582	49.365	56.9083	64.4764	67.8504	65.707	63.9497
4	68	3	84.7834	311.257	591.63	745.087	697.057	554.84	404.034	273.614	134.09	64.2736	28.5728	46.0409	72.4442	102.748	124.695	137.453	143.669	143.05	126.163	108.972	53.9554	63.4608	87.6576	118.611	144.193	158.671	164.449	163.719	158.003	156.91	21.8145	19.7691	15.2683	9.36661	5.88861	2.72321	0.41885	2.46177	8.19256	15.5452	44.3123	51.8305	60.0268	66.4337	67.8512	66.6413	65.2021
4	69	3	72.4987	251.065	470.69	681.707	762.737	692.14	511.8	321.948	176.84	71.4851	25.9957	34.7534	52.0495	80.5126	110.7	132.313	142.188	144.503	131.373	110.824	56.3328	61.5007	75.4448	99.5346	127.389	150.871	165.273	168.638	162.688	160.114	20.6021	20.9956	20.5775	15.1993	8.82202	5.21302	2.64716	2.27432	5.12232	12.7839	40.3958	44.0083	51.2043	61.0691	66.9741	66.6646	64.6482
4	70	3	61.455	212.938	400.728	619.475	728.631	716.49	569.958	368.274	192.01	117.592	27.8425	29.9686	41.7568	60.4984	86.8505	119.668	137.098	136.527	126.513	109.205	54.9416	58.6646	68.706	88.6816	114.143	137.511	153.179	158.373	155.929	155.98	17.3957	20.3466	20.5045	17.7638	12.5821	7.92966	5.16714	4.41872	7.20845	14.4317	44.6628	43.6434	48.3644	54.3762	62.9847	66.6302	67.0799
6	51	3	104.532	388.173	707.013	933.911	839.52	511.328	218.725	105.831	67.9217	63.0053	26.5838	56.6288	79.0069	101.761	114.445	121.575	123.535	113.186	90.5117	78.6877	44.3951	65.4066	104.524	151.689	194.733	221.384	230.916	224.56	224.417	221.502	-0.991577	-10.2007	-12.7298	-13.4439	-14.1445	-15.7253	-16.7809	-14.5447	-8.83398	-5.45603	38.1003	52.8083	59.1764	61.5905	61.4591	60.825	61.2142
6	52	3	71.3063	315.157	693.116	922.173	860.776	535.868	284.6	162.566	89.8735	46.6056	30.0118	49.4258	80.9868	108.906	121.484	125.028	127.197	125.609	108.319	88.494	43.8396	56.671	85.0035	127.395	172.803	202.328	211.352	210.741	207.628	205.639	0.462216	-8.42426	-13.4761	-14.5479	-15.9756	-17.3196	-18.3834	-17.5959	-12.6243	-7.38022	40.1777	53.9549	59.9026	61.2109	59.9392	59.5198	59.5962
6	53	3	34.6352	309.702	747.747	945.733	852.71	533.984	279.49	151.02	82.5741	51.799	22.8853	41.5332	73.3192	102.82	117.879	127.475	133.262	128.414	108.176	95.5382	40.4906	52.3494	89.4153	139.322	179.813	199.299	200.772	195.231	190.078	189.514	-0.246213	-5.16377	-12.0756	-16.2893	-16.792	-17.9566	-18.6932	-17.4949	-13.3212	-9.72631	37.4372	49.2497	58.5143	60.661	60.4736	59.603	59.2199
6	54	3	54.0606	285.8	669.623	934.361	855.274	580.995	305.307	141.991	57.657	104.455	21.6918	40.8598	66.5652	92.3646	110.264	119.706	126.766	122.144	98.625	87.8233	42.2041	54.0111	84.2543	129.064	171.715	198.412	205.817	201.223	198.297	200.304	1.14631	-2.46838	-9.01379	-12.7381	-14.7559	-16.0718	-17.1185	-15.9227	-10.0803	-7.23494	33.0858	45.7593	56.5436	60.2032	60.9808	60.5991	59.8961
6	55	3	106.52	455.409	724.475	806.103	625.565	367.811	228.563	165.887	70.0884	128.182	23.2961	46.337	71.8774	90.9926	106.904	120.466	130.021	125.671	102.084	92.115	43.3783	63.815	102.304	139.221	168.577	185.605	190.743	189.877	186.994	190.268	0.643601	-4.35603	-10.6664	-13.443	-15.7125	-17.7773	-19.2853	-17.3621	-10.6985	-8.2998	39.0002	52.8409	58.4508	59.67	60.3016	60.1519	59.7253
6	56	3	31.8848	162.001	459.541	759.087	877.88	731.424	465.762	260.705	92.8572	35.0547	19.2321	24.3775	56.4184	76.3831	103.068	114.417	122.152	124.572	106.637	92.7697	42.1098	49.061	70.2657	105.527	150.675	190.162	204.148	197.583	190.271	189.731	1.41141	2.13252	-7.19749	-11.4678	-15.2236	-17.0769	-18.0189	-16.8989	-12.889	-10.1367	35.3163	40.9451	54.5309	59.772	61.3187	60.6968	60.0823
6	57	3	73.8646	360.869	712.616	900.851	790.645	506.833	284.531	200.822	93.8192	56.8276	23.8968	45.1763	69.5133	89.5958	105.705	115.776	123.29	123.324	105.708	92.4426	42.5516	58.1746	91.5228	131.604	169.149	194.464	201.8	197.569	191.764	191.601	3.05811	-3.00032	-10.7819	-14.0523	-16.0354	-17.3569	-17.9898	-16.6822	-12.2543	-9.51052	39.2019	51.0741	58.3621	60.7698	60.8633	60.505	60.1514
6	58	3	95.7788	409.259	780.134	914.724	730.006	439.582	243.717	164.231	64.7955	140.036	26.3182	49.2773	75.7737	98.549	111.295	121.048	125.993	117.679	100.532	94.9527	42.651	57.3283	91.3478	132.942	167.114	183.06	183.363	176.477	172.854	177.767	0.530205	-3.19471	-9.78936	-12.5484	-14.66	-16.2721	-16.8158	-14.6933	-10.9385	-9.23376	38.7718	52.2462	58.4713	60.402	60.5169	60.1912	60.1627
6	59	3	100.533	455.366	793.826	852.32	625.91	353.637	187.49	98.3524	35.5232	74.9878	27.9429	49.9153	74.8137	100.135	116.388	126.882	129.595	117.52	100.202	95.2719	42.1735	60.5036	98.8504	139.631	168.677	182.957	185.485	182.828	180.951	183.728	1.23464	-6.8191	-11.8695	-16.2233	-18.3209	-19.1386	-18.8037	-16.726	-13.2104	-11.4107	39.7968	53.6839	58.981	60.3285	60.0322	59.3361	59.4649
6	60	3	57.9329	316.537	682.112	877.086	754.201	457.543	223.962	137.647	75.5536	42.8085	21.6904	43.4632	75.8659	101.201	113.857	122.038	127.571	125.351	108.932	97.8462	41.923	53.4069	83.7804	122.25	156.523	178.017	184.407	182.018	177.699	177.189	2.42518	-2.7786	-13.4213	-17.6912	-18.6012	-19.1563	-19.1971	-17.2207	-12.6621	-9.89123	38.2415	51.4854	59.3356	60.3167	59.7509	59.3999	59.3268
7	41	3	90.635	402.705	696.922	739.166	574.485	374.773	247.677	140.377	87.3688	182.95	45.0031	64.6434	89.7311	103.511	112.472	119.142	121.539	106.321	78.49	70.7579	51.7225	69.8123	106.562	146.871	174.076	183.365	179.574	169.924	164.641	170.56	-11.3228	-5.9072	2.86015	6.54538	8.07636	8.00932	7.97245	7.57444	11.1939	14.6579	62.6471	68.6608	69.7925	68.1852	67.2121	66.5432	66.6427
7	42	3	100.602	395.584	622.075	670.314	552.123	334.361	202.681	124.318	86.0204	120.772	44.1093	55.228	68.6177	84.157	100.372	111.896	102.398	87.3465	74.4618	66.4064	53.8278	74.5076	115.555	158.704	186.778	194.959	189.261	179.921	172.451	173.027	-12.36	-8.461	-0.41996	6.41539	8.69169	8.76402	8.3914	8.74711	11.5171	16.419	60.8024	65.4805	69.0784	69.8445	68.8625	68.1124	67.3986
7	43	3	112.372	479.297	735.385	724.495	568.136	368.298	210.727	106.015	88.3138	177.068	44.4707	57.403	77.2004	96.1714	109.793	117.492	117.956	106.335	80.2509	70.2945	53.3338	74.759	111.917	147.448	169.067	173.515	170.676	164.934	162.023	168.005	-10.4236	-7.02201	0.27426	6.86663	8.61933	9.21148	8.85547	9.61226	13.8342	15.9939	62.2975	66.4043	70.0229	69.6936	68.1562	66.9666	67.6049
7	44	3	113.901	457.356	709.402	710.756	571.603	370.058	232.761	140.723	68.9399	164.459	49.7448	67.1186	80.258	94.7345	108.336	115.246	113.167	98.938	73.5654	64.898	53.9969	75.3557	111.577	149.541	172.193	179.512	180.024	174.605	170.099	177.761	-10.3149	-6.54717	4.00836	9.45813	10.6315	10.0192	8.98433	8.96856	12.5882	16.7116	63.3991	68.164	70.1372	69.6614	68.4254	67.7453	68.147
7	45	3	104.944	435.351	635.945	657.428	547.215	373.429	242.148	144.203	87.5275	70.8121	49.1835	62.8504	79.778	95.2475	107.343	115.874	117.572	108.488	85.2652	66.1982	53.5166	76.1661	112.994	147.364	171.899	182.556	184.142	181.92	175.978	172.168	-9.8543	-7.7972	1.68986	7.19613	9.29392	9.32227	9.06242	9.35476	8.29519	12.2617	62.8011	67.6257	70.3944	69.732	68.2472	67.34	67.1081
7	46	3	97.9554	445.117	702.499	702.674	554.504	358.999	223.232	163.776	108.565	155.792	50.2567	65.0315	82.7157	93.2733	103.71	111.441	106.725	87.5711	71.8773	65.985	51.6354	70.8036	112.068	152.189	173.914	183.389	188.13	181.519	170.807	173.132	-9.74993	-4.15684	6.18758	8.88245	9.26354	8.85662	8.94619	9.41544	12.5109	17.5599	64.2872	68.4601	70.3204	69.6857	69.1125	68.4266	68.5488
7	47	3	130.532	531.91	770.148	697.391	499.979	319.657	202.05	114.395	83.5959	169.244	50.7245	62.6834	70.2076	79.1432	97.457	108.492	100.49	83.6266	67.8567	61.3723	53.2922	80.3837	128.287	169.098	188.486	191.36	184.538	175.313	169.045	174.501	-9.44931	-3.16292	6.14151	8.32512	8.85785	9.19123	9.41821	9.78827	13.2016	15.2022	64.4849	68.0094	69.5712	69.8672	69.4474	68.8217	68.1297
7	48	3	104.52	432.412	662.206	651.293	483.282	312.596	217.821	149.55	89.5968	103.315	49.9662	59.4953	75.9761	91.2158	105.223	109.641	104.867	92.2606	71.4452	63.1508	53.1943	79.9024	131.617	181.806	206.976	207.781	194.229	179.609	167.395	168.917	-13.5994	-9.12157	2.90968	7.87533	9.23384	9.20966	9.4208	9.96325	12.2415	16.1056	63.619	67.2657	70.1009	69.761	68.6327	68.2805	67.3273
7	49	3	93.4975	376.49	629.956	649.273	533.966	382.439	283.454	210.953	126.755	68.1303	52.6363	64.7228	77.4702	85.8888	92.8735	99.134	107.694	106.079	88.8713	72.5145	51.0072	70.1133	112.391	161.731	193.332	199.667	191.272	176.17	160.562	153.921	-12.9619	-7.7997	2.54839	7.24486	8.29055	9.28414	9.48213	9.50044	9.04867	12.4133	64.17	68.0992	70.4088	70.043	69.5634	69.2351	68.8588
7	50	3	25.3025	283.548	504.641	717.972	652.335	466.46	287.618	193.24	65.9017	68.0259	48.0216	51.2915	61.8462	76.5867	90.1788	102.697	105.287	92.7413	75.5636	65.1674	48.2062	54.7669	80.6913	127.729	170.426	188.656	187.667	173.476	162.584	163.074	-8.71439	-3.27883	2.10352	8.29483	9.6783	9.95002	10.2204	11.3108	13.5455	15.4455	62.8598	65.4129	68.8118	68.6055	68.7963	68.8561	68.4834
8	41	3	59.4829	184.569	395.294	666.46	683.826	496.204	298.858	153.22	66.9979	21.1526	27.5546	31.9897	44.3376	86.9418	127.037	142.949	145.578	141.591	118.862	113.668	50.924	56.7738	71.3142	99.5819	129.583	147.854	147.417	135.271	132.056	143.962	10.6235	12.4815	9.43478	-4.46992	-9.36875	-9.52969	-11.0677	-8.93257	0.183258	5.87991	42.542	44.3464	52.2432	65.3544	63.7454	62.8175	61.032
8	42	3	97.6122	293.353	514.023	694.215	695.373	570.92	404.923	264.599	160.513	64.2539	28.6279	38.5955	49.6055	74.8523	106.691	131.919	142.531	145.196	137.458	119.27	50.2425	58.5898	76.9765	100.449	122.603	138.559	144.692	141.248	132.79	128.713	9.82812	8.78731	5.16534	-5.59089	-13.5299	-11.2173	-10.3081	-10.2067	-6.80224	0.739631	42.5262	48.8891	55.1894	63.3021	64.9402	63.2182	61.97
8	43	3	64.9139	178.334	418.236	664.864	684.654	568.871	383.826	206.1	89.5819	131.741	27.5963	32.9346	43.8192	71.6211	108.147	131.552	141.899	144.852	127.519	114.07	48.7284	52.4466	64.1243	85.5021	109.351	130.852	143.479	144.961	144.956	151.731	9.58451	13.2209	11.6164	1.32618	-5.80151	-7.90343	-9.71293	-9.5505	-2.91923	4.05758	41.9066	45.9863	53.6548	62.8577	65.0574	63.3631	62.1095
8	44	3	71.1449	204.954	417.165	670.857	736.08	619.004	410.92	240.085	82.8183	71.9818	29.5864	28.9821	31.2643	43.1293	73.7049	115.279	138.458	144.188	129.632	114.688	49.6388	53.7446	62.7419	81.0396	108.509	134.41	147.551	147.212	142.147	143.177	6.43501	10.8885	13.544	11.3752	1.74659	-5.63581	-8.74607	-9.59651	-4.84276	3.5801	40.645	40.3393	43.6829	53.388	61.7378	65.1748	63.6827
8	45	3	48.9668	119.455	353.5	631.508	722.507	652.269	496.003	316.769	151.665	78.1023	27.9609	34.5497	38.3608	57.0197	93.3615	122.837	137.076	142.57	135.363	116.629	49.3922	52.1285	61.3941	82.6198	111.494	138.674	155.696	159.65	156.482	156.816	8.16604	10.8158	10.7241	3.03671	-5.58076	-7.754	-9.30104	-9.70321	-6.78337	2.22754	36.8901	41.853	46.3503	57.815	65.2658	64.4679	63.1684
8	46	3	46.9224	175.704	436.097	696.442	788.099	672.741	482.085	337.002	204.283	106.067	29.2713	36.0725	42.3803	65.4425	104.573	127.055	137.28	140.996	135.021	118.311	49.479	52.8792	64.8184	87.6698	117.765	144.672	158.609	156.798	148.28	146.152	7.19261	10.2485	11.6459	3.88265	-6.62398	-7.83735	-8.66706	-8.95291	-6.33365	1.32889	43.7716	47.9208	52.5329	60.6361	65.1002	63.7624	62.7721
8	47	3	57.8938	187.222	386.378	616.649	719.011	630.93	421.988	244.748	123.756	69.3892	27.6367	30.1499	29.8072	38.5468	73.6277	114.759	137.961	145.451	134.313	114.166	49.7849	54.1637	65.6161	86.8275	114.392	139.545	154.917	156.104	151.313	151.824	8.41325	10.0138	11.8406	10.5428	0.178808	-7.34092	-9.6117	-10.8914	-5.50348	4.64387	44.5759	45.4378	45.3416	51.6284	62.8076	64.4029	62.8455
8	48	3	58.0834	165.435	353.46	605.402	714.621	651.694	475.47	294.686	157.695	107.182	28.8493	32.6077	33.6598	42.6835	77.3683	119.091	137.469	142.078	133.747	116.553	49.0406	51.4223	56.5598	70.2571	95.8967	126.856	149.008	151.949	141.993	141.163	6.36949	7.8033	10.1416	9.11264	-0.923391	-8.11314	-9.46237	-9.38181	-7.4656	0.634071	42.0668	43.3133	44.4944	51.8673	63.3295	65.0552	63.3157
8	49	3	81.0911	228.859	466.079	698.189	739.641	616.842	438.859	275.162	143.974	81.2847	27.8084	29.5812	32.8891	38.2707	69.0901	114.495	135.767	142.292	136.89	115.933	48.3144	54.2889	68.3215	90.5688	120.132	149.375	165.836	168.647	164.897	163.63	8.07467	12.0385	13.4434	8.06529	-3.93129	-6.75678	-8.28075	-9.7784	-8.7702	-1.95136	39.686	40.1982	43.3439	52.7486	62.4856	64.6543	63.5944
8	50	3	45.6683	138.279	344.299	623.43	691.134	571.601	384.254	221.789	92.0023	114.61	26.9412	27.7436	27.1061	44.715	80.0972	115.181	135.102	140.044	125.311	114.365	49.9945	53.0727	60.5673	78.868	108.305	137.352	154.961	158.78	155.001	159.534	9.24786	11.3855	14.6585	11.3041	0.182598	-4.89828	-6.96998	-7.0527	-3.10925	3.15312	42.2658	41.8235	42.8798	54.1301	63.2375	64.8547	63.894
9	71	3	96.4349	383.65	680.181	769.384	586.217	353.594	205.387	121.409	50.0467	98.9172	23.4534	34.7907	59.5054	96.981	126.1	138.058	140.857	130.85	113.397	106.926	43.9326	58.4443	87.3374	119.571	139.313	142.87	137.917	130.502	128.425	133.556	6.21695	4.07764	-0.581989	-5.74413	-7.83139	-6.78362	-6.0251	-5.07276	-1.13911	2.57666	43.0862	50.224	59.0616	66.5825	68.1132	67.2018	67.3706
9	72	3	58.1779	231.89	448.863	616.356	606.899	415.482	275.182	169.947	63.3594	78.3025	23.3486	26.8056	40.6256	77.5769	109.707	126.977	136.076	135.641	119.58	108.711	43.1857	52.398	72.8943	96.5168	108.837	112.021	114.788	115.045	113.641	117.766	6.27006	7.04214	4.35348	-4.6842	-8.18404	-7.3739	-6.7044	-5.44604	-2.80985	1.71683	45.1949	45.7986	51.8955	63.5602	68.7674	68.3127	67.8141
9	73	3	37.413	95.8475	334.816	626.115	650.022	435.704	263.453	175.94	90.6303	62.7733	22.1549	23.5425	30.9872	48.5039	75.5891	110.686	130.673	133.241	119.595	107.728	44.6609	49.6454	67.8906	98.9523	125.719	134.213	132.821	130.122	127.081	128.489	7.04917	6.91621	6.23613	1.90905	-4.06528	-8.79795	-7.39575	-6.00964	-3.67558	1.9664	42.6716	44.029	48.5116	56.1084	63.1673	67.1595	67.6274
9	75	3	53.2906	272.039	588.989	682.894	501.623	260.652	146.403	90.4931	59.0364	62.1638	25.1282	32.6848	50.2602	76.8955	109.489	131.806	138.311	129.901	115.018	107.794	44.4295	58.7616	94.7797	133.459	147.076	139.366	129.007	123.534	123.514	133.908	14.0094	11.7545	4.79293	-4.8814	-9.26321	-6.84376	-4.83012	-3.7729	-0.193958	5.49987	47.0458	52.2195	60.3749	66.2436	68.8569	68.8329	69.514
9	76	3	32.2364	159.364	430.121	628.997	635.145	506.083	364.616	244.274	91.4464	99.1131	23.2084	26.6337	33.8548	49.5354	84.164	112.968	130.43	136.586	119.526	104.069	44.928	53.0118	78.904	116.501	145.598	155.524	151.731	141.954	132.829	135.516	8.58829	7.67757	6.60195	2.21335	-5.02601	-6.98051	-4.8937	-3.42121	-0.865309	5.15846	45.1436	47.9851	53.1921	58.8552	66.4911	70.4227	70.0031
9	77	3	52.3182	137.881	431.743	666.163	631.658	515.221	391.966	255.613	100.247	97.6723	26.7763	31.336	36.8179	52.1555	90.18	124.837	142.719	143.341	123.242	110.168	45.4899	60.9471	86.5655	129.106	163.422	171.63	157.301	134.793	119.209	120.576	7.27764	5.25782	4.69145	1.82725	-6.4769	-7.13646	-4.19649	-2.9772	-1.59703	2.88905	47.4268	50.3238	53.8556	60.96	68.7977	69.7357	67.5586
9	78	3	41.1632	150.821	445.961	697.438	705.832	571.768	353.021	218.613	127.966	82.4292	24.3168	34.5437	68.0463	99.1826	109.357	118.472	128.537	133.954	125.306	106.263	43.7069	51.9605	76.0425	117.803	155.23	170.508	167.795	158.824	150.928	151.409	8.44224	5.88185	-2.80681	-7.90327	-8.25125	-7.22994	-5.96083	-4.35159	-3.81214	1.89392	46.5702	53.1823	66.1159	71.021	70.405	69.6749	68.5025
9	79	3	63.5384	310.102	605.806	710.318	616.786	409.031	211.559	132.869	60.2212	134.908	27.4059	31.4662	54.83	96.2777	116.941	125.868	133.835	129.908	113.435	104.171	43.9319	56.8896	90.3879	128.974	150.692	151.841	145.403	136.496	131.803	139.978	9.77879	8.90231	1.25804	-8.65509	-9.27965	-7.97198	-6.03526	-5.06438	-2.48567	4.45574	49.1544	51.0856	60.668	68.6862	69.0725	68.2391	68.3341
9	80	3	44.2931	202.428	481.515	670.578	686.796	535.401	297.736	141.053	67.1829	58.6357	24.1959	41.2548	55.6398	67.3076	91.0566	119.016	137.152	137.961	121.201	106.697	43.7875	55.0032	86.9312	128.183	158.928	169.047	163.754	155.948	151.546	151.941	9.43306	6.61634	2.32604	-1.85535	-7.72133	-9.77605	-6.38357	-4.42192	-3.03002	0.670622	45.5181	55.4644	62.5516	64.3349	67.0179	68.1617	67.8464
10	51	3	60.0012	242.479	520.207	711.419	730.655	576.664	365.549	201.459	97.39	40.9954	18.4422	24.6206	34.0287	51.1003	84.1404	107.883	120.549	123.032	117.567	107.88	41.1162	46.0828	62.0705	89.6144	118.237	138.856	149.71	152.324	149.991	148.989	8.35691	8.62998	8.55277	5.89079	-5.83223	-17.5099	-22.9524	-23.4972	-20.5769	-12.2901	24.4752	27.8652	36.585	45.6998	53.9676	58.234	58.1667
10	52	3	57.7995	229.018	449.517	589.531	626.047	587.249	458.542	269.098	84.9918	88.4146	21.4069	30.0441	40.5765	58.4789	81.2916	101.917	118.399	123.605	111.53	102.549	40.711	47.8512	65.4106	89.3455	109.528	122.271	129.622	132.334	132.9	136.615	11.1958	10.0405	7.22591	2.36193	-7.21815	-16.127	-22.9097	-24.2504	-16.7433	-8.76032	27.4504	32.102	37.3611	44.8314	52.3137	56.5198	57.9037
10	53	3	77.6972	264.64	475.957	574.064	578.142	481.14	365.498	201.382	49.5849	118.034	22.7763	25.4215	28.4195	41.5216	77.1138	106.695	119.117	118.555	106.365	101.269	40.9349	48.217	66.6199	90.9647	112.072	128.714	142.123	148.258	149.035	155.528	11.6882	11.222	10.7959	8.49059	-4.83091	-17.554	-23.3049	-22.9389	-15.7091	-9.69508	29.0367	30.3682	40.4428	48.772	53.6199	55.6832	57.2126
10	54	3	73.426	309.46	599.608	724.435	651.407	489.874	295.887	114.044	35.4728	132.823	30.7688	46.8895	63.1757	78.1581	90.5119	107.15	120.939	123.041	106.888	94.2276	41.2064	47.767	71.1668	105.757	137.49	157.905	163.505	158.485	156.831	163.891	7.04648	4.20817	0.622063	-3.95135	-11.3348	-19.2875	-22.5657	-19.5486	-11.0083	-4.30479	31.177	39.0597	46.6789	53.5479	56.2652	57.5301	58.0724
10	56	3	94.5239	364.011	640.056	771.029	744.134	512.055	256.553	80.5518	72.1463	173.794	23.5367	30.081	40.2644	63.5659	94.8023	121.253	130.208	114.366	101.292	99.7861	42.2797	57.6899	89.4213	122.75	144.703	157.725	161.062	159.356	161.377	170.377	13.6678	11.9707	9.28039	-0.775385	-15.3107	-23.0583	-24.3129	-18.8464	-11.5084	-8.90001	31.2995	34.436	38.2615	47.1075	55.3928	56.9927	57.0901
10	57	3	68.4372	311.441	650.825	789.318	706.439	491.824	266.833	88.0038	65.6824	219.111	20.5788	29.9725	38.3256	61.2815	97.6728	120.5	125.952	117.306	103.14	93.5711	42.6584	55.7783	88.1402	127.957	159.818	175.429	175.935	170.556	171.897	182.573	6.48563	7.3427	7.10803	-0.993278	-16.5692	-24.3533	-24.4063	-20.6134	-12.5296	-4.08034	25.6509	29.0043	37.5561	44.4516	55.6622	57.1688	57.6167
10	58	3	50.6257	249.997	480.793	657.795	741.135	612.622	370.615	170.857	46.7762	119.63	29.841	44.5382	59.3621	76.7112	94.2316	111.486	125.735	123.419	106.932	101.998	42.1343	52.6728	76.0133	105.655	132.337	148.754	152.585	147.927	144.826	150.236	9.54839	4.91386	0.381889	-5.42273	-15.7123	-23.0057	-26.279	-23.8694	-14.7939	-9.40535	32.2152	39.3262	46.1858	51.8822	54.7396	56.4319	57.0439
10	59	3	41.0339	161.957	418.728	674.943	746.493	619.871	425.555	234.547	92.4483	143.733	23.7728	30.8854	38.9633	49.9595	74.3514	103.568	122.838	123.45	108.674	103.507	39.1529	40.7163	51.6709	70.6739	89.6411	108.531	124.792	133.588	138.164	145.293	12.433	11.1147	9.54061	7.05768	-1.11009	-15.0081	-23.2566	-23.1756	-14.4327	-8.15572	31.2106	34.7601	38.6078	42.6184	51.7477	58.0359	58.5047
10	60	3	45.9258	180.735	438.692	686.385	748.275	599.656	393.563	220.549	89.6631	111.098	24.0148	29.7139	33.572	45.5776	74.3039	101.799	121.035	124.98	111.457	99.8223	40.1061	44.1082	60.9873	90.8717	122.83	146.629	157.589	156.615	153.121	156.544	12.8454	11.9284	11.386	9.66599	-1.95441	-16.1722	-23.1561	-23.2489	-15.3787	-7.01291	29.8427	33.6555	36.0034	41.6595	52.6166	57.4439	58.023
11	41	3	65.4854	233.341	489.061	698.413	715.157	545.068	339.934	200.403	100.897	84.6193	22.7335	34.1781	54.0947	84.1702	114.273	130.733	136.804	137.287	119.329	99.2676	54.7355	60.4489	77.515	104.187	133.353	154.797	163.595	162.659	156.671	155.711	-4.40258	-2.59761	-2.51661	-5.74335	-9.45282	-12.1584	-14.358	-13.6604	-8.85397	-1.12304	20.8526	29.0201	43.753	61.234	70.2229	70.1583	69.4737
11	42	3	102.012	356.164	573.016	665.14	649.424	520.429	354.189	236.114	130.606	150.402	30.2519	49.7372	72.2549	101.793	126.759	137.737	143.073	139.586	118.304	104.275	55.2414	70.0839	97.0869	124.88	146.584	158.383	158.149	149.199	140.407	141.466	-6.45321	-6.61073	-6.53288	-8.38415	-12.6084	-14.5556	-15.7192	-14.7968	-8.90142	0.71158	24.5173	39.2462	54.9296	67.6742	69.9581	68.8174	67.9851
11	45	3	77.9592	292.97	618.639	880.969	885.027	696.778	482.382	342.128	209.778	218.822	24.9926	43.3718	70.8149	103.381	129.021	143.347	151.803	152.672	136.122	110.819	54.9658	62.6398	79.4086	103.282	128.292	146.952	156.364	156.788	152.103	150.14	-3.0145	-4.99474	-8.89798	-11.7345	-13.6435	-15.1335	-15.855	-16.0028	-11.3046	-3.70661	23.5272	36.9543	53.7859	67.4174	70.3765	68.642	67.0572
11	46	3	107.346	461.753	853.914	906.916	757.801	496.239	319.42	238.432	177.214	187.933	21.9385	41.0003	78.6063	119.342	138.266	143.219	144.84	132.735	107.975	100.434	55.1818	69.1378	100.442	136.702	162.177	172.249	172.529	167.798	162.993	166.988	-3.72522	-3.3143	-8.09893	-12.5792	-14.4147	-15.6222	-16.7675	-13.1211	-2.56546	5.65515	22.0598	34.2565	55.2614	69.5511	70.5967	69.748	69.7049
11	47	3	70.8543	299.698	606.949	814.066	831.493	695.989	494.441	329.276	218.381	186.657	21.6812	36.2189	60.666	96.3263	125.217	136.914	142.499	136.754	112.784	101.538	53.6543	59.9468	76.7509	100.842	125.201	144.342	154.079	153.352	150.147	152.458	1.67847	0.0636469	-4.09215	-8.79887	-10.9783	-12.6697	-14.6023	-12.2308	-0.2741	7.89039	24.8264	33.775	49.1369	65.7288	71.67	70.5724	69.546
11	48	3	63.9536	287.532	623.205	808.338	721.692	511.23	351.917	278.369	223.75	198.246	27.3892	56.6614	94.6548	123.118	135.143	141.441	146.529	142.223	121.248	101.579	53.6486	58.6529	72.7897	93.3722	113.015	125.185	139.179	129.537	131.493	138.614	-10.7728	-9.81506	-11.251	-10.5609	-10.8069	-11.9674	-12.88	-10.9826	-6.12878	-0.409142	21.5495	42.7168	62.94	70.6651	70.5045	69.3616	68.3166
11	49	3	108.712	446.988	739.154	741.679	578.307	402.989	263.788	179.516	108.806	162.579	23.9739	48.4389	88.005	123.958	139.662	143.188	136.442	125.958	104.842	92.9574	53.6154	63.3834	88.1233	118.062	142.409	159.338	168.362	170.141	170.215	177.227	-10.2208	-4.26213	-9.88476	-12.8363	-14.6687	-15.7036	-14.3639	-11.3609	-4.7644	2.84641	21.0069	38.3566	58.854	69.9009	69.758	69.1629	69.7274
11	50	3	35.7016	98.0735	254.684	568.924	829.569	781.53	492.389	243.828	134.497	110.737	19.1533	22.6234	29.8865	81.3774	117.304	141.546	142.636	137.719	121.179	103.475	53.6441	54.4861	58.9172	74.9042	104.466	137.559	162.337	172.066	171.805	171.959	-10.652	-4.65632	2.35735	-4.73551	-14.6511	-16.9256	-17.4048	-16.5325	-13.3987	-6.31971	20.1842	39.3546	58.8051	70.3101	71.057	68.2502	67.5004
12	61	3	126.529	459.3	610.448	565.22	417.313	290.001	207.066	153.364	109.193	79.6381	23.3268	44.7881	72.9782	92.2524	102.11	104.36	103.891	97.3617	83.2149	70.65	50.3596	82.702	135.191	174.873	191.053	190.111	181.028	169.883	158.664	153.713	0.338805	-1.52296	-7.53495	-8.33921	-7.30871	-6.01629	-6.48309	-4.95109	0.216481	5.93133	40.3365	54.1282	66.5637	70.7567	70.8907	70.7845	70.2661
12	62	3	120.391	457.524	607.698	562.181	477.393	378.991	265.867	168.635	101.955	68.2784	22.8149	38.3127	58.8218	81.6113	98.2225	107.054	110.638	112.995	104.021	91.2969	49.3968	77.8047	128.403	169.803	183.911	176.499	161.664	149.116	139.57	136.764	-0.48223	-3.86105	-8.40263	-10.1605	-9.61909	-8.20848	-7.78958	-7.46664	-3.66579	3.00078	39.4111	49.5567	59.9428	67.7019	70.5662	71.3303	71.5647
12	63	3	107.272	432.889	669.288	665.151	461.074	283.737	237.601	211.535	123.032	95.4978	23.0611	39.6113	62.885	84.4638	99.6938	107.871	112.228	114.76	104.388	93.9199	48.3413	73.2476	117.316	158.376	180.365	182.956	174.169	161.298	150.473	149.874	1.53394	-0.113042	-2.83898	-4.91457	-5.79715	-5.90423	-7.19689	-8.48833	-5.05655	1.66591	43.1353	53.3047	62.7556	67.7938	69.9836	70.763	71.0474
12	64	3	117.748	502.181	682.809	561.775	391.032	278.751	167.284	108.985	64.3791	76.8668	27.4629	48.0852	77.6363	100.252	112.219	116.053	117.207	114.582	102.902	92.2423	49.6433	85.4643	146.655	188.966	195.014	179.697	162.872	150.393	141.681	141.037	-0.665472	-5.34211	-10.247	-12.0398	-10.3669	-9.02685	-8.16682	-6.33168	-3.22674	1.85153	44.8452	57.0201	67.9212	71.1941	71.1109	71.2502	71.1145
12	65	3	115.44	432.037	585.36	570.983	498.748	372.52	278.007	222.231	143.981	64.0629	21.8159	31.1532	44.2076	59.9626	85.2141	105.377	113.439	113.016	99.9856	84.2622	49.4403	78.7443	130.36	174.279	197.561	204.565	197.98	181.349	164.227	159.086	-1.19044	-2.51344	-4.30077	-5.6719	-7.19934	-7.0483	-7.19986	-9.79924	-8.39915	-1.01582	38.8349	45.7744	52.7249	59.6238	66.5318	69.5573	70.4836
12	66	3	126.001	447.932	647.082	679.432	472.506	291.744	242.501	180.524	117.757	63.3042	20.8385	30.1628	46.7245	68.7239	94.2803	108.906	115.096	111.799	100.258	80.5876	44.5183	71.3805	111.044	166.603	197.307	201.388	192.154	178.807	165.604	158.735	1.18194	-0.18487	-1.3171	-4.65463	-5.55428	-5.88166	-6.66175	-8.11214	-7.2039	-0.653405	37.9656	43.2275	52.5003	62.5342	69.4567	71.6574	72.1732
12	67	3	112.838	493.78	735.342	684.444	497.91	354.637	262.589	176.253	105.45	71.9831	24.0286	45.8571	64.6126	81.2373	97.6715	106.763	108.145	103.774	84.7033	67.9171	48.402	76.6045	131.124	181.185	207.711	210.516	200.058	186.816	176.042	171.629	0.703019	-3.86189	-6.26017	-6.16824	-5.86715	-5.37184	-5.84246	-5.77629	-0.888148	4.07361	43.1618	55.2597	63.6833	68.4963	70.8613	71.6576	71.7869
12	68	3	132.184	525.205	739.502	663.78	487.873	337.852	245.923	170.968	110.392	73.4634	24.4825	37.7046	54.2503	76.1946	95.2057	103.984	106.283	106.098	91.8327	68.8733	49.2264	80.1122	135.292	181.756	202.997	204.828	196.729	185.234	174.797	169.986	-1.31173	-3.25361	-5.10312	-6.81647	-6.97744	-5.77787	-6.44813	-5.42052	-1.9545	5.03405	41.1043	50.9192	59.8095	67.0921	70.4429	71.0741	71.1503
12	69	3	123.658	479.394	645.027	577.748	457.537	323.218	225.235	151.129	92.516	106.477	21.0225	30.9114	40.2634	57.4114	85.6147	100.108	105.824	100.578	77.0419	68.2123	49.8666	83.3483	142.647	188.199	202.039	195.947	184.887	172.827	162.96	163.018	-1.55182	-2.53899	-2.5857	-3.27641	-5.16793	-5.2886	-6.21755	-4.73715	0.618244	5.76715	41.3605	47.6979	54.3369	61.1164	68.2435	70.312	70.2242
12	70	3	130.978	460.996	678.807	639.947	458.292	329.935	262.039	199.463	110.098	79.4199	22.9369	29.4353	38.4216	56.1792	84.5809	101.145	106.901	107.308	97.3826	87.0282	49.0841	73.9064	120.292	162.956	184.013	184.089	173.805	160.088	149.325	147.896	-0.585003	-1.01948	-2.5763	-4.20255	-3.59153	-3.66434	-5.21949	-5.55107	-2.2904	4.41815	42.6217	47.283	53.0979	60.5827	67.5847	70.5796	71.8443
13	41	3	30.5758	140.75	457.681	739.326	861.781	668.283	430.154	319.975	239.645	85.2981	19.8626	20.9808	23.4909	25.9628	43.5344	69.406	97.1385	120.177	129.433	99.1135	53.4203	60.18	91.0835	146.934	207.193	232.95	238.625	235.381	223.78	219.607	10.0018	12.8575	11.7028	11.3676	8.57591	5.09676	-4.25056	-18.9962	-22.298	-8.28735	48.1011	50.4461	52.2269	49.7427	53.0719	58.7724	66.6146
13	42	3	66.9087	293.434	536.713	791.398	816.744	630.73	452.83	340.659	213.787	99.1837	20.4576	21.1329	24.8197	31.1605	47.4886	73.2924	100.619	120.308	123.044	97.9503	54.44	70.7013	107.596	155.893	204.291	232.251	230.578	227.541	211.287	199.577	6.55679	12.4572	17.5938	15.0625	14.177	8.10613	-6.93625	-20.289	-17.6062	-1.82492	50.7381	52.2643	48.0052	46.3015	50.473	55.4881	66.7087
13	43	3	37.4377	162.425	428.177	708.433	773.356	617.056	397.372	267.141	137.977	64.556	20.2186	20.18	20.6647	27.5362	46.3963	75.2433	104.783	128.942	114.471	101.244	54.9203	63.3984	87.891	125.793	163.951	188.14	198.475	200.168	196.538	196.109	6.25458	9.63353	15.0758	15.1745	11.4544	1.1583	-16.8073	-22.6827	-10.8426	2.08173	49.1714	50.8031	47.8672	49.418	53.8435	60.9329	68.378
13	44	3	20.214	34.8433	220.746	432.597	666.004	765.205	613.923	391.418	187.587	138.963	22.0456	23.27	24.8713	26.7807	43.5867	75.3584	100.133	95.332	123.795	103.027	54.6228	56.862	65.6272	96.0676	144.26	187.504	210.6	222.079	204.597	224.832	1.66462	-0.0691403	3.54771	10.1935	13.7912	6.56552	6.76409	-10.5295	-17.5728	-3.96389	48.4938	50.5643	52.8176	50.5138	56.6016	65.3729	69.2485
13	45	3	30.308	75.3798	241.438	526.847	726.738	666.808	461.358	290.723	139.854	141.524	23.7824	24.179	24.8856	25.5267	40.7463	84.2397	129.874	143.041	127.807	101.746	54.7601	59.6432	73.7517	104.901	142.469	169.377	176.828	173.572	172.57	176.426	4.38137	4.89601	8.24879	12.3889	6.70712	-8.60285	-23.9892	-28.0299	-19.2934	-1.17792	52.2147	52.4959	51.1566	47.7276	55.963	66.811	68.033
13	48	3	53.9012	247.268	512.425	755.899	815.839	675.167	477.486	347.891	196.183	117.565	26.2307	25.8467	24.9331	27.2693	44.9362	79.4441	109.2	112.325	126.936	108.059	54.1655	66.5397	97.4696	144.284	193.472	226.313	233.973	221.671	199.573	185.16	7.88298	13.5015	17.2142	15.8618	15.1835	11.0755	-0.715401	-18.6267	-22.925	-7.9696	53.8535	51.5256	49.6558	49.7953	51.1959	53.9168	61.933
13	49	3	36.1866	126.705	368.672	645.767	802.44	664.273	412.165	247.874	184.184	138.874	23.4417	23.0241	23.0724	24.0204	46.3612	78.6124	106.671	119.368	128.515	111.169	53.8535	60.098	82.6916	124.435	175.509	211.677	216.702	207.233	196.546	196.263	3.99283	4.62068	7.29616	12.9251	12.5827	9.99682	-0.761935	-20.225	-19.9722	-3.4272	47.6302	48.1488	49.1212	49.3461	49.9187	53.0886	59.1288
13	50	3	34.797	109.219	369.568	681.569	856.308	670.677	383.243	249.752	95.5577	104.307	23.5068	24.0454	24.8954	28.3131	49.3257	84.762	120.001	137.632	120.403	97.1155	53.8399	57.9091	81.6352	127.372	176.107	200.146	208.033	210.125	207.816	208.322	6.3368	8.65377	12.1743	15.2815	12.0702	2.73412	-19.502	-25.4853	-18.6276	-3.96392	52.8254	54.7928	51.7262	47.5929	50.1483	59.0129	69.6193
14	41	3	120.23	495.718	699.503	692.369	594.686	420.323	262.883	134.163	49.0912	24.1845	26.5951	42.0378	59.9848	79.126	94.4489	117.632	132.705	129.729	117.537	109.083	52.5723	86.4086	148.885	200.518	217.879	204.509	180.472	162.606	155.079	154.053	3.25065	-0.386804	-3.79358	-7.78323	-10.9061	-14.019	-14.6464	-12.427	-9.01717	-6.82002	45.1069	52.8896	59.7345	63.1857	64.4952	64.8554	64.4462
14	42	3	118.284	500.337	782.919	774.136	575	397.759	296.941	185.862	70.8564	20.8098	23.4709	43.0952	68.6239	88.9681	106.22	121.237	129.719	130.892	121.098	109.948	53.122	81.5984	137.492	188.94	210.977	203.981	183.286	164.197	154.755	153.001	6.5603	2.18639	-5.26906	-10.4702	-12.248	-12.8894	-13.2793	-13.4546	-12.3516	-9.76362	44.0077	52.6329	61.2635	64.4346	65.0941	64.9528	64.898
14	43	3	103.192	502.9	817.317	839.689	700.065	550.682	450.387	303.973	169.105	57.7693	28.1037	48.0102	64.2724	78.343	92.0539	108.714	129.685	134.228	124.519	115.817	52.0149	80.5119	141.995	205.873	230.94	239.674	209.844	177.908	161.1	155.51	5.29263	0.694548	-2.98796	-7.18746	-10.2218	-11.7469	-12.9904	-13.0542	-11.357	-9.46402	46.1999	54.8041	60.9654	63.0369	64.146	63.8876	64.291
14	44	3	124.185	470.058	699.849	740.492	644.239	501.881	345.47	166.474	73.0078	51.632	27.0174	43.0722	58.3386	73.7005	89.8924	112.926	129.901	128.688	114.769	102.495	53.3138	83.8891	139.208	192.722	221.669	219.567	200.237	184.535	177.288	175.178	6.31711	2.71416	-1.02747	-5.11219	-7.84492	-11.2235	-13.0318	-12.3886	-8.45338	-3.0967	45.4376	52.6476	59.4505	63.0546	64.3557	64.8721	64.7486
14	45	3	132.807	530.024	791.838	744.122	602.213	516.802	362.494	183.26	67.1676	33.3923	28.3031	43.2421	56.3477	70.2365	96.9692	121.532	130.613	126.026	116.172	108.537	54.8728	86.8512	140.032	193.19	226.604	235.153	199.989	175.905	166.534	163.047	6.03105	3.06202	-0.416725	-4.54408	-8.96557	-12.5727	-12.7841	-11.4044	-8.52146	-5.98477	45.146	53.0512	58.2159	61.2806	64.1813	65.0818	65.5655
14	46	3	112.949	476.463	768.939	815.736	698.415	499.579	348.06	214.447	101.421	99.4821	22.9639	30.0356	36.8349	47.9065	76.3214	107.061	123.904	125.57	115.597	107.264	54.5049	82.416	139.446	194.954	222.574	219.952	200.518	182.197	172.351	170.276	8.50445	8.45488	7.15924	-2.43566	-8.41031	-10.1394	-12.4658	-12.4797	-10.1031	-6.98708	42.1935	45.3308	48.381	58.4257	62.5894	63.6431	65.8221
14	47	3	95.8146	467.263	813.057	648.224	523.304	422.74	263.767	107.549	41.8144	52.7938	23.6972	38.2318	56.4582	80.5852	104.749	123.317	127.391	124.023	117.303	109.907	55.9918	81.1863	137.487	197.028	223.253	212.99	176.241	158.894	153.658	150.953	8.23547	4.88252	-0.000853086	-5.9219	-10.3628	-11.628	-11.8383	-11.0142	-9.36898	-6.34733	42.6979	50.6382	57.5606	63.0184	63.9373	65.4883	66.1431
14	48	3	40.4077	355.63	720.827	765.929	654.534	526.902	424.251	284.024	176.037	66.2282	20.0082	22.1737	32.0665	44.9573	70.4945	103.921	123.116	128.546	127.753	119.096	50.1221	69.9143	132.346	204.485	235.488	237.495	202.792	168.569	148.519	137.804	8.67244	8.77153	5.92756	1.26552	-4.53703	-11.9334	-14.0678	-14.3431	-13.9367	-11.2912	39.1296	40.1184	51.5567	53.823	61.4144	64.9998	65.2516
14	49	3	33.8189	355.323	752.081	815.24	706.519	569.059	364.346	178.216	91.2048	27.0955	22.3082	39.2236	60.7866	81.6985	105.202	127.069	136.505	131.935	125.314	116.845	49.7815	67.8757	127.495	193.794	225.48	208.84	171.124	148.082	140.263	137.643	4.24404	0.661912	-3.22344	-8.14597	-11.8118	-14.2046	-14.4463	-13.4574	-10.8172	-8.21982	41.9164	51.0936	60.392	63.5951	64.6775	64.2721	64.1451
14	50	3	139.811	531.223	789.528	738.681	588.228	467.62	322.761	193.116	57.4646	91.1021	25.0214	38.5654	58.8802	82.6199	106.203	125.693	131.287	123.307	109.996	106.031	55.7962	78.6576	133.587	198.307	232.918	216.927	191.553	172.028	163.771	164.909	7.39604	4.72397	-0.934273	-7.15832	-12.1694	-13.7858	-13.2911	-10.983	-6.89895	-4.06777	44.024	50.6306	58.4013	63.04	65.1338	65.1404	65.0993
15	51	3	28.8156	132.282	417.959	699.342	786.576	584.321	373.904	182.819	99.8784	129.845	15.9928	18.6955	36.495	74.6637	116.192	130.472	131.684	126.437	116.563	108.651	52.5468	55.8145	70.3501	104.898	144.412	161.679	156.093	147.403	149.555	160.992	-0.947992	0.474946	-1.9108	-10.6583	-17.8137	-20.7418	-21.3882	-19.1418	-18.5422	-10.7534	41.593	43.1503	53.8956	64.9139	65.1106	61.4185	62.321
15	52	3	70.153	318.265	679.311	890.907	859.549	626.847	392.344	234.027	88.0131	34.7643	19.2727	26.4924	32.5598	55.8449	100.204	124.301	130.116	127.859	117.355	105.529	56.6739	64.1843	88.3592	131.055	176.24	178.192	184.388	205.003	198.176	196.61	0.097244	4.03978	3.60076	-1.35904	-11.1221	-17.311	-20.0428	-19.8097	-16.0024	-10.5912	38.124	44.3454	48.8219	58.7896	67.2686	64.556	62.1795
15	53	3	50.5408	230.826	491.115	682.72	728.309	613.566	442.857	272.899	135.098	56.3198	16.7207	23.5114	42.9776	77.0332	109.284	126.09	132.897	132.84	122.525	110.181	55.3687	62.1152	79.8359	108.541	138.316	160.079	171.149	171.716	166.242	164.953	0.211437	1.54143	-1.30986	-8.68274	-14.2726	-19.0891	-22.6945	-23.8163	-20.4467	-13.5298	40.326	45.5619	56.4609	65.797	66.2086	62.5731	59.6816
15	54	3	35.2831	179.965	546.037	832.816	762.163	484.533	297.423	214.592	77.3234	56.4196	18.5444	21.4939	41.5148	87.7598	122.548	132.684	133.622	126.178	111.889	107.071	53.5879	57.3022	79.4995	123.669	164.674	185.707	187.768	177.373	168.713	168.238	0.809553	4.8807	5.34636	-3.41977	-16.0208	-21.0373	-22.4245	-20.0785	-13.1987	-7.65445	40.2341	42.117	52.8756	66.2663	64.4567	59.5162	60.2634
15	55	3	78.3374	331.359	620.641	721.993	687.021	585.901	394.151	224.522	100.698	18.5396	19.5975	32.8775	56.2939	87.5516	110.633	121.223	126.227	125.441	116.901	107.803	54.4744	64.8252	91.8622	128.791	157.393	171.485	173.857	169.267	161.72	158.696	-1.61723	-1.14891	-5.67679	-10.9679	-14.2514	-16.4327	-18.2063	-18.7775	-18.4313	-14.3298	41.4683	49.2314	60.4425	66.7306	66.7457	64.326	62.613
15	56	3	62.9626	255.049	455.583	576.452	611.79	520.921	351.177	172.936	65.2713	56.6166	22.073	29.4689	40.1099	65.0385	106.715	127.739	132.525	130.067	120.833	108.974	55.2069	61.9977	80.1186	110.303	140.765	159.583	163.631	159.444	156.44	157.839	2.62395	0.82576	-0.468206	-4.68872	-10.2719	-16.1903	-20.8376	-21.1038	-18.1061	-11.9282	41.078	47.3732	54.3052	63.458	66.1637	62.6442	60.2653
15	57	3	58.7629	281.71	607.754	780.414	670.812	471.424	298.858	175.629	43.0841	40.7887	20.2618	28.8766	65.7751	117.205	130.941	133.588	133.778	126.077	113.026	108.671	54.1351	63.6524	91.137	129.883	158.292	168.26	164.25	153.863	147.832	148.759	2.85232	5.88305	2.62357	-11.3797	-19.2338	-22.4384	-23.4594	-21.3659	-16.2796	-11.9419	39.7696	46.2948	61.6735	66.008	61.2425	59.6715	60.8542
15	58	3	31.2283	126.417	335.382	562.475	683.446	613.265	413.344	220.75	97.3991	41.9632	19.2244	20.632	37.7568	84.9969	120.508	130.589	133.298	132.159	120.77	111.894	53.6144	57.5389	73.0211	101.445	133.57	156.231	162.518	158.288	150.643	146.987	3.65858	4.20265	1.58653	-5.76554	-15.0846	-20.3204	-22.7326	-23.8904	-20.5311	-15.3691	39.9453	41.1378	51.4631	66.5269	65.77	61.1204	59.094
15	59	3	26.4875	116.749	428.773	784.17	802.031	629.51	409.985	163.568	36.0048	31.2627	18.996	22.3637	47.9259	91.764	118.528	127.051	130.714	125.416	112.82	109.767	53.0526	56.1816	68.4136	99.5638	134.284	150.428	149.036	140.401	137.769	146.973	0.854062	0.596305	-3.4593	-8.37972	-14.5189	-19.7514	-22.1725	-20.4126	-15.0795	-12.768	40.5238	43.9435	57.4894	66.3683	64.7881	61.3706	59.9655
15	60	3	26.6793	143.116	419.855	744.622	733.211	443.402	244.535	80.2324	30.3797	103.92	20.1936	22.8631	57.5799	109.851	128.714	133.431	132.182	121.977	110.518	109.499	53.9986	58.5652	76.507	111.125	140.777	151.068	152.952	153.644	156.381	160.79	-1.28587	0.507206	-3.83164	-11.5955	-18.1688	-21.3297	-22.5356	-17.8438	-12.1205	-9.75775	40.9596	43.6701	60.99	66.3112	61.2483	58.8193	61.5375
16	61	3	102.073	415.043	614.06	585.067	440.746	308.707	182.579	104.795	67.3635	46.3234	23.8538	39.7111	63.3662	87.7182	109.925	124.936	131.632	133.224	115.194	97.9759	48.3485	67.641	103.421	128.71	136.369	133.158	127.402	120.981	114.768	112.846	-5.25316	-11.0505	-16.3207	-15.9323	-15.2578	-16.8133	-19.2948	-19.4759	-16.4496	-12.1993	38.8253	48.1234	56.906	60.6594	59.8282	58.3314	57.1891
16	62	3	36.5479	109.197	311.386	572.224	505.264	398.378	378.229	175.042	83.447	54.674	27.7908	28.6791	34.2519	59.3941	86.6305	108.674	122.67	126.367	115.408	104.783	44.1851	48.513	66.8032	94.896	117.48	124.718	121.285	115.071	109.061	103.409	-8.07372	-5.92658	-5.55906	-12.8166	-17.62	-17.3143	-16.7773	-18.373	-18.6174	-14.6009	39.102	41.0059	51.1792	55.2282	60.1042	59.4916	58.3043
16	63	3	104.398	371.702	571.352	647.19	539.571	337.256	167.21	67.7406	39.6052	43.3619	20.6924	34.1486	58.519	86.4687	111.327	124.588	128.449	118.081	97.485	90.3185	46.9758	70.3198	107.207	132.922	141.187	140.352	136.299	130.456	126.091	125.46	-0.667247	-6.50233	-13.7263	-17.2567	-17.1042	-17.2841	-18.7701	-19.668	-15.7744	-11.9664	36.5298	45.286	54.764	59.9182	59.5634	58.3816	57.6489
16	64	3	86.1732	324.693	447.817	471.658	493.046	427.704	269.805	131.666	44.7707	35.7996	21.4322	37.2557	63.0061	86.0077	103.739	118.795	130.009	131.879	109.794	93.9744	47.9554	68.7827	104.365	131.116	141.844	139.1	134.999	130.409	125.461	124.356	-2.59561	-6.82895	-14.896	-18.2469	-18.4741	-17.3431	-17.5056	-17.4532	-13.749	-9.57786	37.913	47.7913	57.4791	60.6168	59.1643	57.7637	56.5864
16	65	3	49.0517	171.342	293.391	422.689	528.95	479.266	303.976	133.605	39.5638	45.0051	23.2002	50.2157	92.7042	112.992	122.609	129.185	133.299	130.206	100.954	87.9841	47.1681	59.0359	80.3308	97.3962	108.995	120.616	130.678	134.068	131.92	131.1	-11.5157	-9.61823	-14.6543	-19.659	-24.8771	-21.7543	-20.206	-19.3399	-11.8009	-6.59286	45.5521	49.7434	57.7208	59.9908	58.0111	53.8352	54.2308
16	66	3	20.6451	176.961	462.828	644.861	588.48	353.117	151.487	81.5364	63.7343	48.6382	20.8721	35.4361	56.187	78.7491	102.927	120.736	126.441	112.757	91.6615	87.0661	44.517	52.1881	78.8089	109.804	128.804	135.654	135.829	130.353	124.569	123.469	-0.149497	-7.21435	-12.7659	-15.5398	-16.2196	-17.2425	-18.3902	-16.4101	-9.52047	-5.97085	35.9982	45.578	54.2924	59.2228	59.6258	58.0903	57.2182
16	67	3	47.4767	176.221	362.278	482.029	492.486	398.014	208.6	82.934	44.4752	45.8043	21.5906	34.0395	63.921	95.2371	112.882	127.885	133.124	120.655	90.9986	82.3799	45.752	50.611	70.3252	98.5051	124.928	142.276	146.295	138.597	131.805	131.957	-7.93532	-8.66663	-16.6485	-20.0241	-19.2594	-17.8247	-16.9534	-14.7563	-9.35036	-7.24471	34.3275	43.0741	55.2376	60.136	57.8042	56.4994	56.6654
16	68	3	24.4858	133.959	326.501	427.928	467.178	438.743	266.381	88.1568	29.2618	36.4338	21.8639	35.0197	71.4251	97.553	114.65	125.197	132.233	132.376	102.886	79.4974	45.5153	53.4159	77.933	107.034	131.352	147.528	154.562	154.384	151.01	148.89	-9.51775	-11.9984	-20.0558	-25.4449	-23.3222	-20.8165	-19.008	-20.329	-13.8679	-7.9349	36.8158	44.6971	57.1173	58.9044	56.2271	55.4262	55.2729
16	69	3	43.8132	215.751	419.798	477.418	452.729	364.723	224.181	78.2858	16.0944	67.9252	22.8133	41.0504	72.5034	94.7456	111.686	124.586	129.939	120.072	80.2428	69.3903	48.173	59.9743	89.027	119.839	141.169	152.129	158.819	160.998	160.815	163.766	-11.2102	-13.2289	-18.5427	-17.6752	-16.5728	-15.2663	-15.043	-15.229	-9.73641	-6.12315	33.5173	45.869	58.038	60.8687	59.2487	58.216	57.8695
16	70	3	68.0897	263.251	444.748	535.844	519.543	385.55	194.808	79.516	37.4418	83.6975	25.2516	40.8624	65.8774	89.423	109.125	122.798	128.782	110.481	81.0497	74.0209	47.9798	67.0503	101.182	131.884	152.487	163.975	164.237	157.278	150.941	154.321	-6.90245	-10.7449	-15.1643	-16.0775	-14.3064	-13.4623	-13.9893	-13.6648	-8.48643	-3.55621	35.774	46.5681	56.481	60.3271	59.2754	58.2494	57.9183
17	41	3	47.8146	229.401	454.348	512.46	431.891	326.173	199.901	120.852	83.1708	41.2767	30.7019	47.3885	50.7846	55.1053	72.0612	92.7712	107.737	116.153	113.991	105.007	53.9833	64.6957	88.6821	117.45	142.087	156.536	162.904	163.719	159.173	157.121	-5.25363	-7.93033	-7.25528	-7.88265	-11.5097	-13.0961	-12.8577	-13.1114	-11.8699	-6.72454	45.5077	57.6527	61.4011	63.169	67.2106	70.5586	72.0777
17	42	3	27.6138	101.984	255.238	428.334	526.916	489.355	369.248	239.802	109.871	50.8235	29.6041	36.4946	50.5654	66.5374	86.6682	103.733	114.039	119.097	111.988	103.633	52.8753	57.3141	70.3417	89.8905	110.508	129.198	145.346	159.916	169.001	173.851	-3.96709	-6.69617	-10.5377	-13.0517	-13.4219	-12.1472	-10.6431	-10.6966	-10.288	-5.73177	40.1629	46.3418	56.9854	65.7052	70.0942	71.9536	72.5284
17	43	3	36.1763	100.998	225.179	436.073	535.105	459.821	353.96	228.574	92.2396	65.0306	31.7015	43.338	62.9789	85.5494	99.4339	105.238	111.785	120.373	109.081	98.0487	53.2297	58.5804	68.411	84.6134	107.279	131.076	154.553	173.4	181.748	185.83	-4.86037	-8.42834	-15.3698	-18.9332	-16.846	-14.9175	-13.5455	-13.0163	-11.8281	-5.15799	43.6192	52.0365	63.0216	70.2118	71.7534	71.9889	72.0792
17	44	3	41.9919	160.144	369.599	566.827	585.377	466.319	309.08	169.417	77.2858	66.3	28.3441	36.5778	47.9695	63.532	80.1698	97.1986	112.911	122.008	111.784	101.532	52.8743	59.4909	76.4703	103.74	134.75	158.979	172.109	177.352	177.846	178.856	-2.57616	-5.09782	-8.86929	-12.6739	-14.8497	-16.0039	-14.8366	-13.2144	-11.6894	-6.33551	41.739	47.6508	56.462	64.8221	68.6548	70.824	71.7713
17	45	3	58.8944	202.041	390.668	498.22	469.717	404.964	325.486	206.926	86.0254	42.9062	30.1144	43.1839	59.6821	74.8253	86.6812	98.532	112.65	121.04	114.198	103.462	52.1138	59.4525	75.5249	99.5762	125.849	147.339	161.798	169.904	172.902	174.677	-3.44985	-7.56446	-12.9308	-15.3032	-15.3905	-14.6704	-13.5976	-13.0705	-12.2887	-7.28767	45.0164	53.2644	63.0166	68.2921	70.5013	71.8384	72.1905
17	46	3	52.1255	186.927	358.289	473.406	492.831	454.585	355.587	196.138	62.7304	78.8034	30.6155	37.2915	38.0451	42.5191	56.813	83.6091	108.087	121.895	111.954	99.6567	52.4119	61.9624	82.123	110.925	140.219	163.915	178.729	184.667	184.383	185.237	0.0202337	-0.428602	-6.5873	-10.8676	-9.58798	-13.578	-13.1657	-11.633	-9.55692	-3.67683	43.5641	50.0361	53.279	58.328	64.1586	69.6177	71.6776
17	47	3	54.6685	196.829	398.788	605.476	661.919	536.827	343.382	191.178	91.73	88.4128	27.3423	34.6833	44.1757	66.3735	92.168	112.274	126.031	126.262	110.805	97.7438	51.1415	58.748	78.3196	109.82	144.906	170.042	180.389	180.202	176.133	176.382	0.191563	-1.29503	-5.22324	-13.2674	-16.1427	-14.6886	-12.5957	-11.7549	-11.4934	-7.12971	38.9515	45.0789	54.1148	65.0104	70.2024	71.7009	71.5887
17	49	3	42.0598	130.681	269.332	444.078	434.434	402.85	331.073	234.953	142.076	65.0198	24.9047	35.2117	42.9794	55.7736	68.9544	86.5514	102.746	113.732	117.706	110.462	54.4916	61.5033	73.6568	90.0156	107.877	124.98	138.851	151.472	144.465	143.25	-2.96354	-9.4705	-10.5587	-14.56	-16.9524	-15.8475	-13.9383	-13.0212	-13.1063	-13.7648	40.0386	47.3801	52.1682	60.3356	65.5192	69.0218	70.8887
17	50	3	41.7415	150.952	325.267	505.604	605.254	570.952	440.33	286.162	156.974	68.6644	26.5353	39.3908	53.9294	72.4833	88.6102	101.77	114.788	122.896	120.493	106.077	54.6293	62.3447	78.7784	101.088	124.129	144.01	157.475	166.124	171.254	174.312	-5.31317	-8.57147	-13.2232	-18.2517	-18.7935	-17.2308	-15.0252	-13.6462	-13.1296	-10.293	43.1521	52.5907	61.2614	68.1892	71.2823	71.9673	71.9984
18	71	3	42.5026	175.092	385.077	596.06	736.601	778.274	582.114	368.765	233.397	167.231	26.0602	30.5535	36.9624	45.5084	58.8035	87.3447	126.531	145.689	143.331	131.982	62.0624	68.1146	83.5459	107.372	131.854	151.562	163.179	163.195	158.645	163.229	-1.49059	-1.89789	-2.18215	-2.716	-4.06008	-10.1735	-14.812	-17.5988	-18.6567	-14.0517	39.6224	42.8367	45.3558	48.2766	55.7748	68.2175	75.4388
18	72	3	61.7987	205.725	328.661	522.233	715.776	712.832	540.996	339.008	202.091	175.665	27.467	39.2138	44.9488	61.4004	100.038	138.351	156.369	157.14	145.588	127.911	60.9587	64.1914	70.8589	81.7261	97.6913	117.097	129.471	131.054	129.458	133.733	1.29591	1.09019	0.352033	-3.17202	-8.81214	-12.3415	-14.1579	-14.2717	-10.1436	-4.94103	40.7864	48.1559	52.7816	57.5082	69.1159	75.3176	75.1675
18	74	3	47.8225	222.654	431.646	633.732	808.116	774.757	582.968	370.859	230.941	151.086	28.8077	36.3111	40.4417	48.978	72.7982	110.389	144	149.175	130.323	118.891	61.2208	69.2145	86.3452	106.491	126.361	144.953	155.948	159.256	165.756	178.242	-0.331681	0.610292	2.91081	1.71202	-3.52465	-7.39634	-7.94426	-8.13823	-3.01847	2.29621	43.0782	46.0253	50.5859	53.8836	60.9208	71.3255	75.9798
18	75	3	47.6232	132.022	238.172	495.611	578.576	790.145	602.165	361.26	214.524	134.565	27.9145	32.2471	36.9643	38.2617	41.7821	74.6074	103.008	141.744	148.423	134.817	61.7037	67.0498	76.375	90.1492	108.645	127.33	143.51	155.566	161.721	166	3.04193	2.81532	3.18282	4.48563	3.43353	-3.29348	-5.37626	-9.11656	-8.71945	-1.6447	41.8062	43.3534	42.9763	46.7863	54.1966	66.2214	73.8586
18	76	3	33.2565	87.4743	347.915	690.642	892.41	846.535	550.742	280.459	167.789	152.377	31.5816	33.2578	39.0909	50.8184	62.2626	87.328	120.546	131.157	113.934	92.1272	60.1398	63.3682	76.8945	104.701	135.974	162.238	180.409	189.821	193.622	199.586	4.59006	5.49038	5.54528	5.63596	1.71559	-6.72225	-8.59192	-8.62154	-3.96914	3.89116	39.652	40.9026	42.2371	44.2626	52.1885	66.1823	74.006
18	77	3	54.3938	234.863	565.821	812.184	855.134	641.501	358.303	190.267	131.863	194.338	26.3499	30.6396	36.834	54.7403	94.6931	130.338	144.822	144.043	135.783	126.826	60.9331	69.6355	91.6854	119.667	141.835	154.626	156.47	152.09	150.601	159.557	1.83223	2.97661	4.06899	2.58829	-3.85683	-8.95815	-10.8566	-9.6415	-6.89006	-2.40216	37.6955	38.3586	38.8304	47.8791	67.7455	76.3016	75.1218
18	78	3	48.9572	200.281	429.947	642.385	762.11	749.817	584.319	344.36	139.325	184.35	32.7671	33.7007	35.0691	42.0083	60.6793	104.392	138.515	144.297	122.539	105.367	62.1591	69.3603	87.1758	111.92	135.594	156.931	174.211	185.107	190.814	196.614	-1.29029	0.999856	2.90087	2.83528	-3.82352	-11.7428	-15.3568	-16.3154	-6.55592	1.31055	40.7194	40.6342	39.3378	42.5268	55.8231	73.0117	76.7607
18	79	3	22.8222	49.8121	212.619	481.234	720.883	803.094	651.216	425.138	234.936	215.284	36.6081	36.7402	36.4386	44.5414	60.0294	84.9311	119.675	140.068	142.056	133.076	60.9431	62.5729	69.2185	84.5812	104.379	122.427	136.327	145.562	150.944	156.774	1.01515	3.5624	5.25532	4.56247	1.04768	-5.75396	-13.1912	-16.9515	-14.5558	-8.01671	36.9123	37.6938	39.6037	44.0899	52.2887	65.3728	74.6917
18	80	3	30.3074	141.775	347.891	543.433	719.628	764.843	645.827	443.288	237.862	136.941	31.4766	34.8004	38.9172	44.5123	61.0971	96.041	134.679	149.892	141.532	124.631	61.6764	63.5151	66.5069	72.112	83.5325	101.534	118.162	126.529	128.994	132.267	6.2286	8.56604	10.3752	5.48185	0.0103835	-7.21275	-14.7864	-13.5013	-2.11728	5.55182	42.3188	43.4774	45.0947	47.9516	57.2779	70.0144	75.298
[truncated: 117 more columns]

## Sheet: Experiment 2
Sub	Trial	subj_idx	rt	accuracy	intention	cluster No	cluster				Legend
1	53	1	2.6125	0	Drink	1	DrinkCluster_1
1	53	1	1.83672	1	Drink	1	DrinkCluster_1				Sub		Subject number of action execution participant
1	53	1	2.01172	0	Drink	1	DrinkCluster_1				Trial		Trial number of action execution participant
1	53	1	3.04062	0	Drink	1	DrinkCluster_1				subj_idx		Subject number of action observation participant
1	54	1	2.37683	1	Drink	1	DrinkCluster_1				rt		normalised reaction time of observation participant
1	54	1	1.88232	1	Drink	1	DrinkCluster_1				accuracy		accuracy of the observation participant
1	54	1	2.29329	0	Drink	1	DrinkCluster_1				intention		video intention
1	54	1	1.60732	0	Drink	1	DrinkCluster_1				cluster No		cluster number of the presented video for an intention
1	60	1	2.36167	1	Drink	1	DrinkCluster_1				cluster		unique cluster name
1	60	1	1.28	0	Drink	1	DrinkCluster_1
1	60	1	3.385	1	Drink	1	DrinkCluster_1
1	60	1	1.55	0	Drink	1	DrinkCluster_1
10	44	1	2.911	1	Drink	1	DrinkCluster_1
10	44	1	2.867	1	Drink	1	DrinkCluster_1
10	44	1	3.814	0	Drink	1	DrinkCluster_1
10	44	1	3.431	1	Drink	1	DrinkCluster_1
10	45	1	2.684	0	Drink	1	DrinkCluster_1
10	45	1	2.174	0	Drink	1	DrinkCluster_1
10	45	1	2.672	0	Drink	1	DrinkCluster_1
10	45	1	2.686	1	Drink	1	DrinkCluster_1
10	46	1	1.73269	0	Drink	1	DrinkCluster_1
10	46	1	1.76827	0	Drink	1	DrinkCluster_1
10	46	1	1.67212	0	Drink	1	DrinkCluster_1
10	46	1	2.41731	1	Drink	1	DrinkCluster_1
11	51	1	3.60909	0	Drink	1	DrinkCluster_1
11	51	1	3.4	0	Drink	1	DrinkCluster_1
11	51	1	NA	0	Drink	1	DrinkCluster_1
11	51	1	2.91818	0	Drink	1	DrinkCluster_1
11	58	1	2.69286	0	Drink	1	DrinkCluster_1
11	58	1	1.93095	1	Drink	1	DrinkCluster_1
11	58	1	3.81548	1	Drink	1	DrinkCluster_1
11	58	1	2.95952	1	Drink	1	DrinkCluster_1
12	52	1	1.83534	1	Drink	3	DrinkCluster_3
12	52	1	2.75517	1	Drink	3	DrinkCluster_3
12	52	1	2.0681	1	Drink	3	DrinkCluster_3
12	52	1	2.21466	1	Drink	3	DrinkCluster_3
13	51	1	4.29091	0	Drink	3	DrinkCluster_3
13	51	1	3.68977	1	Drink	3	DrinkCluster_3
13	51	1	2.13523	1	Drink	3	DrinkCluster_3
13	51	1	3.13409	1	Drink	3	DrinkCluster_3
13	54	1	3.96818	0	Drink	3	DrinkCluster_3
13	54	1	3.87955	1	Drink	3	DrinkCluster_3
13	54	1	2.60795	1	Drink	3	DrinkCluster_3
13	54	1	3.96591	1	Drink	3	DrinkCluster_3
13	56	1	2.85093	1	Drink	3	DrinkCluster_3
13	56	1	2.81944	1	Drink	3	DrinkCluster_3
13	56	1	2.97685	1	Drink	3	DrinkCluster_3
13	56	1	3.48889	1	Drink	3	DrinkCluster_3
13	60	1	2.99808	1	Drink	3	DrinkCluster_3
13	60	1	2.69904	1	Drink	3	DrinkCluster_3
13	60	1	2.01731	1	Drink	3	DrinkCluster_3
13	60	1	3.47115	1	Drink	3	DrinkCluster_3
14	53	1	2.55	1	Drink	3	DrinkCluster_3
14	53	1	3.20769	1	Drink	3	DrinkCluster_3
14	53	1	3.54615	1	Drink	3	DrinkCluster_3
14	53	1	2.11538	1	Drink	3	DrinkCluster_3
14	60	1	2.28241	1	Drink	3	DrinkCluster_3
14	60	1	2.13519	1	Drink	3	DrinkCluster_3
14	60	1	1.54352	0	Drink	3	DrinkCluster_3
14	60	1	2.48611	1	Drink	3	DrinkCluster_3
15	71	1	2.24792	1	Drink	2	DrinkCluster_2
15	71	1	2.69167	0	Drink	2	DrinkCluster_2
15	71	1	1.6625	0	Drink	2	DrinkCluster_2
15	71	1	1.6625	0	Drink	2	DrinkCluster_2
15	72	1	NA	0	Drink	2	DrinkCluster_2
15	72	1	3.53704	1	Drink	2	DrinkCluster_2
15	72	1	3.13889	1	Drink	2	DrinkCluster_2
15	72	1	1.61481	0	Drink	2	DrinkCluster_2
15	78	1	2.558	1	Drink	2	DrinkCluster_2
15	78	1	3.681	1	Drink	2	DrinkCluster_2
15	78	1	2.345	0	Drink	2	DrinkCluster_2
15	78	1	2.241	1	Drink	2	DrinkCluster_2
16	55	1	2.37121	0	Drink	1	DrinkCluster_1
16	55	1	2.01742	0	Drink	1	DrinkCluster_1
16	55	1	1.54545	0	Drink	1	DrinkCluster_1
16	55	1	2.60379	0	Drink	1	DrinkCluster_1
16	56	1	1.96696	0	Drink	1	DrinkCluster_1
16	56	1	3.53036	1	Drink	1	DrinkCluster_1
16	56	1	2.29732	0	Drink	1	DrinkCluster_1
16	56	1	2.02232	0	Drink	1	DrinkCluster_1
16	59	1	NA	0	Drink	1	DrinkCluster_1
16	59	1	1.59531	0	Drink	1	DrinkCluster_1
16	59	1	1.79062	0	Drink	1	DrinkCluster_1
16	59	1	1.25234	0	Drink	1	DrinkCluster_1
16	60	1	1.65172	0	Drink	1	DrinkCluster_1
16	60	1	1.26034	0	Drink	1	DrinkCluster_1
16	60	1	2.07328	0	Drink	1	DrinkCluster_1
16	60	1	1.43103	0	Drink	1	DrinkCluster_1
17	62	1	2.63917	0	Drink	3	DrinkCluster_3
17	62	1	2.0825	0	Drink	3	DrinkCluster_3
17	62	1	2.345	0	Drink	3	DrinkCluster_3
17	62	1	2.18083	0	Drink	3	DrinkCluster_3
17	64	1	3.12241	0	Drink	3	DrinkCluster_3
17	64	1	2.6181	0	Drink	3	DrinkCluster_3
17	64	1	2.38534	0	Drink	3	DrinkCluster_3
17	64	1	2.78017	1	Drink	3	DrinkCluster_3
17	65	1	2.23707	1	Drink	3	DrinkCluster_3
17	65	1	3.26121	1	Drink	3	DrinkCluster_3
17	65	1	1.53103	1	Drink	3	DrinkCluster_3
17	65	1	2.63276	1	Drink	3	DrinkCluster_3
17	66	1	1.56452	1	Drink	3	DrinkCluster_3
17	66	1	2.96774	0	Drink	3	DrinkCluster_3
17	66	1	1.6371	1	Drink	3	DrinkCluster_3
17	66	1	1.93871	1	Drink	3	DrinkCluster_3
17	70	1	1.66061	1	Drink	3	DrinkCluster_3
17	70	1	NA	0	Drink	3	DrinkCluster_3
17	70	1	2.2053	0	Drink	3	DrinkCluster_3
17	70	1	2.98182	1	Drink	3	DrinkCluster_3
18	46	1	1.93864	0	Drink	2	DrinkCluster_2
18	46	1	2.23068	0	Drink	2	DrinkCluster_2
18	46	1	3.16136	0	Drink	2	DrinkCluster_2
18	46	1	2.73977	0	Drink	2	DrinkCluster_2
2	72	1	1.362	0	Drink	3	DrinkCluster_3
2	72	1	1.96	1	Drink	3	DrinkCluster_3
2	72	1	1.885	1	Drink	3	DrinkCluster_3
2	72	1	2.04	1	Drink	3	DrinkCluster_3
2	74	1	1.6319	1	Drink	3	DrinkCluster_3
2	74	1	1.20948	1	Drink	3	DrinkCluster_3
2	74	1	1.50172	1	Drink	3	DrinkCluster_3
2	74	1	2.08879	1	Drink	3	DrinkCluster_3
2	78	1	2.38	1	Drink	3	DrinkCluster_3
2	78	1	1.545	1	Drink	3	DrinkCluster_3
2	78	1	1.57083	1	Drink	3	DrinkCluster_3
2	78	1	1.23583	1	Drink	3	DrinkCluster_3
3	62	1	2.17935	0	Drink	3	DrinkCluster_3
3	62	1	1.88913	0	Drink	3	DrinkCluster_3
3	62	1	2.98913	1	Drink	3	DrinkCluster_3
3	62	1	2.57609	0	Drink	3	DrinkCluster_3
3	63	1	1.487	0	Drink	3	DrinkCluster_3
3	63	1	2.364	0	Drink	3	DrinkCluster_3
3	63	1	3.067	0	Drink	3	DrinkCluster_3
3	63	1	1.976	0	Drink	3	DrinkCluster_3
3	70	1	3.0837	0	Drink	3	DrinkCluster_3
3	70	1	3.10978	1	Drink	3	DrinkCluster_3
3	70	1	2.28804	1	Drink	3	DrinkCluster_3
3	70	1	1.9	0	Drink	3	DrinkCluster_3
4	54	1	3.02386	0	Drink	2	DrinkCluster_2
4	54	1	3.06818	0	Drink	2	DrinkCluster_2
4	54	1	2.40682	0	Drink	2	DrinkCluster_2
4	54	1	2.89091	0	Drink	2	DrinkCluster_2
6	71	1	3.52283	1	Drink	1	DrinkCluster_1
6	71	1	3.58478	0	Drink	1	DrinkCluster_1
6	71	1	2.93261	1	Drink	1	DrinkCluster_1
6	71	1	NA	0	Drink	1	DrinkCluster_1
6	76	1	2.50217	1	Drink	1	DrinkCluster_1
6	76	1	2.79891	0	Drink	1	DrinkCluster_1
6	76	1	3.60652	1	Drink	1	DrinkCluster_1
6	76	1	2.54457	1	Drink	1	DrinkCluster_1
6	79	1	3.05313	1	Drink	1	DrinkCluster_1
6	79	1	1.69167	0	Drink	1	DrinkCluster_1
6	79	1	2.28021	0	Drink	1	DrinkCluster_1
6	79	1	1.725	1	Drink	1	DrinkCluster_1
7	71	1	1.46518	1	Drink	3	DrinkCluster_3
7	71	1	1.84821	1	Drink	3	DrinkCluster_3
7	71	1	1.24018	1	Drink	3	DrinkCluster_3
7	71	1	1.95893	1	Drink	3	DrinkCluster_3
7	72	1	1.46	1	Drink	3	DrinkCluster_3
7	72	1	1.75083	1	Drink	3	DrinkCluster_3
7	72	1	1.75083	1	Drink	3	DrinkCluster_3
7	72	1	1.5325	1	Drink	3	DrinkCluster_3
8	61	1	1.62727	0	Drink	2	DrinkCluster_2
8	61	1	2.67386	0	Drink	2	DrinkCluster_2
8	61	1	2.21477	1	Drink	2	DrinkCluster_2
8	61	1	NA	0	Drink	2	DrinkCluster_2
8	62	1	3.74783	0	Drink	2	DrinkCluster_2
8	62	1	3.39674	1	Drink	2	DrinkCluster_2
8	62	1	1.99457	0	Drink	2	DrinkCluster_2
8	62	1	1.60109	0	Drink	2	DrinkCluster_2
8	64	1	2.84231	0	Drink	2	DrinkCluster_2
8	64	1	3.32404	1	Drink	2	DrinkCluster_2
8	64	1	2.05962	1	Drink	2	DrinkCluster_2
8	64	1	2.06346	1	Drink	2	DrinkCluster_2
8	65	1	2.71196	0	Drink	2	DrinkCluster_2
8	65	1	2.99348	0	Drink	2	DrinkCluster_2
8	65	1	2.30435	0	Drink	2	DrinkCluster_2
8	65	1	2.50978	1	Drink	2	DrinkCluster_2
8	66	1	2.353	0	Drink	2	DrinkCluster_2
8	66	1	2.522	0	Drink	2	DrinkCluster_2
8	66	1	3.002	1	Drink	2	DrinkCluster_2
8	66	1	2.875	0	Drink	2	DrinkCluster_2
8	67	1	2.8875	0	Drink	2	DrinkCluster_2
8	67	1	1.54792	0	Drink	2	DrinkCluster_2
8	67	1	2.62292	1	Drink	2	DrinkCluster_2
8	67	1	1.91354	0	Drink	2	DrinkCluster_2
8	70	1	1.852	0	Drink	2	DrinkCluster_2
8	70	1	2.977	1	Drink	2	DrinkCluster_2
8	70	1	1.867	0	Drink	2	DrinkCluster_2
8	70	1	2.485	0	Drink	2	DrinkCluster_2
9	43	1	2.70865	0	Drink	2	DrinkCluster_2
9	43	1	3.04231	0	Drink	2	DrinkCluster_2
9	43	1	NA	0	Drink	2	DrinkCluster_2
9	43	1	3.22404	1	Drink	2	DrinkCluster_2
9	46	1	2.69519	0	Drink	2	DrinkCluster_2
9	46	1	2.46635	1	Drink	2	DrinkCluster_2
9	46	1	2.02788	1	Drink	2	DrinkCluster_2
9	46	1	3.48462	1	Drink	2	DrinkCluster_2
9	49	1	1.71771	0	Drink	2	DrinkCluster_2
9	49	1	1.60521	0	Drink	2	DrinkCluster_2
9	49	1	2.39375	0	Drink	2	DrinkCluster_2
9	49	1	NA	0	Drink	2	DrinkCluster_2
1	42	1	1.69083	1	Pour	2	PourCluster_2
1	42	1	1.43167	1	Pour	2	PourCluster_2
1	42	1	1.23583	1	Pour	2	PourCluster_2
1	42	1	1.2725	1	Pour	2	PourCluster_2
1	45	1	1.3075	1	Pour	2	PourCluster_2
1	45	1	2.13833	1	Pour	2	PourCluster_2
1	45	1	1.3	1	Pour	2	PourCluster_2
1	45	1	1.38333	1	Pour	2	PourCluster_2
1	47	1	1.41562	1	Pour	2	PourCluster_2
1	47	1	1.95078	1	Pour	2	PourCluster_2
1	47	1	1.45234	1	Pour	2	PourCluster_2
1	47	1	1.2875	1	Pour	2	PourCluster_2
1	48	1	3.00776	1	Pour	2	PourCluster_2
1	48	1	2.65603	1	Pour	2	PourCluster_2
1	48	1	1.47155	1	Pour	2	PourCluster_2
1	48	1	1.49828	1	Pour	2	PourCluster_2
11	62	1	1.90395	1	Pour	3	PourCluster_3
11	62	1	2.11711	1	Pour	3	PourCluster_3
11	62	1	2.28816	1	Pour	3	PourCluster_3
11	62	1	1.92763	1	Pour	3	PourCluster_3
11	63	1	2.19432	1	Pour	3	PourCluster_3
11	63	1	2.29545	1	Pour	3	PourCluster_3
11	63	1	3.37955	1	Pour	3	PourCluster_3
11	63	1	NA	0	Pour	3	PourCluster_3
11	64	1	4.57375	0	Pour	3	PourCluster_3
11	64	1	3.77875	1	Pour	3	PourCluster_3
11	64	1	3.80625	1	Pour	3	PourCluster_3
11	64	1	1.985	1	Pour	3	PourCluster_3
11	67	1	2.17857	1	Pour	3	PourCluster_3
11	67	1	2.66429	1	Pour	3	PourCluster_3
11	67	1	3.47262	0	Pour	3	PourCluster_3
11	67	1	3.25238	1	Pour	3	PourCluster_3
12	41	1	2.38942	1	Pour	1	PourCluster_1
12	41	1	1.56058	1	Pour	1	PourCluster_1
12	41	1	1.63942	1	Pour	1	PourCluster_1
12	41	1	2.67019	0	Pour	1	PourCluster_1
12	42	1	1.59821	1	Pour	1	PourCluster_1
12	42	1	2.29554	1	Pour	1	PourCluster_1
12	42	1	1.53929	0	Pour	1	PourCluster_1
12	42	1	2.20089	1	Pour	1	PourCluster_1
12	43	1	2.74732	0	Pour	1	PourCluster_1
12	43	1	1.62143	0	Pour	1	PourCluster_1
12	43	1	1.81161	0	Pour	1	PourCluster_1
12	43	1	3.4875	0	Pour	1	PourCluster_1
12	48	1	3.10714	0	Pour	1	PourCluster_1
12	48	1	2.06875	0	Pour	1	PourCluster_1
12	48	1	3.1625	1	Pour	1	PourCluster_1
12	48	1	2.98125	0	Pour	1	PourCluster_1
13	61	1	1.555	1	Pour	1	PourCluster_1
13	61	1	2.144	1	Pour	1	PourCluster_1
13	61	1	1.557	1	Pour	1	PourCluster_1
13	61	1	1.538	1	Pour	1	PourCluster_1
13	63	1	1.94917	0	Pour	1	PourCluster_1
13	63	1	2.0425	1	Pour	1	PourCluster_1
13	63	1	1.94083	0	Pour	1	PourCluster_1
13	63	1	3.35583	0	Pour	1	PourCluster_1
13	64	1	1.575	1	Pour	1	PourCluster_1
13	64	1	3.04231	0	Pour	1	PourCluster_1
13	64	1	1.94808	1	Pour	1	PourCluster_1
13	64	1	1.65865	1	Pour	1	PourCluster_1
13	65	1	1.81442	1	Pour	1	PourCluster_1
13	65	1	2.02404	1	Pour	1	PourCluster_1
13	65	1	1.70769	1	Pour	1	PourCluster_1
13	65	1	1.80481	1	Pour	1	PourCluster_1
14	74	1	1.90385	0	Pour	1	PourCluster_1
14	74	1	2.91923	0	Pour	1	PourCluster_1
14	74	1	2.60288	1	Pour	1	PourCluster_1
14	74	1	NA	0	Pour	1	PourCluster_1
14	76	1	1.60152	0	Pour	1	PourCluster_1
14	76	1	2.43485	0	Pour	1	PourCluster_1
14	76	1	NA	0	Pour	1	PourCluster_1
14	76	1	2.44091	0	Pour	1	PourCluster_1
14	77	1	1.81574	0	Pour	1	PourCluster_1
14	77	1	3.03056	1	Pour	1	PourCluster_1
14	77	1	NA	0	Pour	1	PourCluster_1
14	77	1	2.4213	0	Pour	1	PourCluster_1
14	78	1	NA	0	Pour	1	PourCluster_1
14	78	1	1.61518	1	Pour	1	PourCluster_1
14	78	1	NA	0	Pour	1	PourCluster_1
14	78	1	1.72143	1	Pour	1	PourCluster_1
15	44	1	1.55761	1	Pour	2	PourCluster_2
15	44	1	1.45978	1	Pour	2	PourCluster_2
15	44	1	3.11196	1	Pour	2	PourCluster_2
15	44	1	1.75761	1	Pour	2	PourCluster_2
15	46	1	1.438	1	Pour	2	PourCluster_2
15	46	1	2.142	1	Pour	2	PourCluster_2
15	46	1	2.483	1	Pour	2	PourCluster_2
15	46	1	1.494	1	Pour	2	PourCluster_2
15	47	1	1.603	1	Pour	2	PourCluster_2
15	47	1	3.123	1	Pour	2	PourCluster_2
15	47	1	1.652	1	Pour	2	PourCluster_2
15	47	1	NA	0	Pour	2	PourCluster_2
15	49	1	3.76731	0	Pour	2	PourCluster_2
15	49	1	1.44615	1	Pour	2	PourCluster_2
15	49	1	3.57019	1	Pour	2	PourCluster_2
15	49	1	1.64231	1	Pour	2	PourCluster_2
15	50	1	1.81146	1	Pour	2	PourCluster_2
15	50	1	1.82604	1	Pour	2	PourCluster_2
15	50	1	1.76354	1	Pour	2	PourCluster_2
15	50	1	3.46458	1	Pour	2	PourCluster_2
16	42	1	3.27969	1	Pour	2	PourCluster_2
16	42	1	1.52734	1	Pour	2	PourCluster_2
16	42	1	1.93906	1	Pour	2	PourCluster_2
16	42	1	1.34453	1	Pour	2	PourCluster_2
16	44	1	1.12417	1	Pour	2	PourCluster_2
16	44	1	1.3725	1	Pour	2	PourCluster_2
16	44	1	3.23833	1	Pour	2	PourCluster_2
16	44	1	2.1075	1	Pour	2	PourCluster_2
16	46	1	1.43167	1	Pour	2	PourCluster_2
16	46	1	1.68917	1	Pour	2	PourCluster_2
16	46	1	1.47333	1	Pour	2	PourCluster_2
16	46	1	1.24417	1	Pour	2	PourCluster_2
16	47	1	NA	0	Pour	2	PourCluster_2
16	47	1	1.39766	1	Pour	2	PourCluster_2
16	47	1	1.96484	1	Pour	2	PourCluster_2
16	47	1	1.38047	1	Pour	2	PourCluster_2
16	48	1	1.60391	1	Pour	2	PourCluster_2
16	48	1	1.46406	1	Pour	2	PourCluster_2
16	48	1	1.50234	1	Pour	2	PourCluster_2
16	48	1	1.19219	1	Pour	2	PourCluster_2
17	54	1	1.84224	1	Pour	1	PourCluster_1
17	54	1	1.56724	1	Pour	1	PourCluster_1
17	54	1	1.57759	1	Pour	1	PourCluster_1
17	54	1	1.64655	1	Pour	1	PourCluster_1
17	56	1	1.48676	1	Pour	1	PourCluster_1
17	56	1	2.15515	1	Pour	1	PourCluster_1
17	56	1	1.62721	1	Pour	1	PourCluster_1
17	56	1	1.82941	1	Pour	1	PourCluster_1
18	61	1	3.29125	1	Pour	3	PourCluster_3
18	61	1	1.7	1	Pour	3	PourCluster_3
18	61	1	2.03	1	Pour	3	PourCluster_3
18	61	1	1.84375	1	Pour	3	PourCluster_3
18	63	1	1.64239	1	Pour	3	PourCluster_3
18	63	1	1.54022	1	Pour	3	PourCluster_3
18	63	1	3.58696	1	Pour	3	PourCluster_3
18	63	1	2.80109	1	Pour	3	PourCluster_3
2	46	1	2.10833	0	Pour	1	PourCluster_1
2	46	1	1.84062	0	Pour	1	PourCluster_1
2	46	1	1.61979	0	Pour	1	PourCluster_1
2	46	1	1.60938	0	Pour	1	PourCluster_1
3	46	1	1.84881	1	Pour	1	PourCluster_1
3	46	1	1.33929	1	Pour	1	PourCluster_1
3	46	1	2.9869	1	Pour	1	PourCluster_1
3	46	1	1.51905	1	Pour	1	PourCluster_1
3	47	1	2.78646	1	Pour	1	PourCluster_1
3	47	1	3.43542	1	Pour	1	PourCluster_1
3	47	1	NA	0	Pour	1	PourCluster_1
3	47	1	2.45312	1	Pour	1	PourCluster_1
4	79	1	2.73804	1	Pour	3	PourCluster_3
4	79	1	2.29457	1	Pour	3	PourCluster_3
4	79	1	1.48043	1	Pour	3	PourCluster_3
4	79	1	1.42717	1	Pour	3	PourCluster_3
6	42	1	1.991	1	Pour	2	PourCluster_2
6	42	1	1.655	1	Pour	2	PourCluster_2
6	42	1	NA	0	Pour	2	PourCluster_2
6	42	1	1.956	1	Pour	2	PourCluster_2
6	46	1	1.8	1	Pour	2	PourCluster_2
6	46	1	1.95729	1	Pour	2	PourCluster_2
6	46	1	1.57083	1	Pour	2	PourCluster_2
6	46	1	2.03021	1	Pour	2	PourCluster_2
7	56	1	2.3379	0	Pour	1	PourCluster_1
7	56	1	1.36935	0	Pour	1	PourCluster_1
7	56	1	1.575	0	Pour	1	PourCluster_1
7	56	1	1.08629	0	Pour	1	PourCluster_1
8	53	1	2.79205	1	Pour	1	PourCluster_1
8	53	1	2.27386	1	Pour	1	PourCluster_1
8	53	1	1.67386	1	Pour	1	PourCluster_1
8	53	1	3.22045	1	Pour	1	PourCluster_1
8	54	1	3.23523	1	Pour	1	PourCluster_1
8	54	1	2.69432	1	Pour	1	PourCluster_1
8	54	1	2.35341	1	Pour	1	PourCluster_1
8	54	1	2.40114	0	Pour	1	PourCluster_1
8	55	1	2.38452	1	Pour	3	PourCluster_3
8	55	1	1.33095	1	Pour	3	PourCluster_3
8	55	1	2.36667	1	Pour	3	PourCluster_3
8	55	1	2.29643	1	Pour	3	PourCluster_3
8	56	1	1.81136	1	Pour	1	PourCluster_1
8	56	1	1.46932	1	Pour	1	PourCluster_1
8	56	1	3.2125	1	Pour	1	PourCluster_1
8	56	1	1.87841	1	Pour	1	PourCluster_1
8	57	1	2.16477	1	Pour	1	PourCluster_1
8	57	1	2.51818	1	Pour	1	PourCluster_1
8	57	1	2.71477	1	Pour	1	PourCluster_1
8	57	1	NA	0	Pour	1	PourCluster_1
8	60	1	1.56019	1	Pour	1	PourCluster_1
8	60	1	1.5213	1	Pour	1	PourCluster_1
8	60	1	1.4463	1	Pour	1	PourCluster_1
8	60	1	1.88241	1	Pour	1	PourCluster_1
9	62	1	1.36983	1	Pour	3	PourCluster_3
9	62	1	1.54397	1	Pour	3	PourCluster_3
9	62	1	1.97845	1	Pour	3	PourCluster_3
9	62	1	1.55862	1	Pour	3	PourCluster_3
9	63	1	1.79808	1	Pour	3	PourCluster_3
9	63	1	1.6625	1	Pour	3	PourCluster_3
9	63	1	1.69135	1	Pour	3	PourCluster_3
9	63	1	2.62019	0	Pour	3	PourCluster_3
9	66	1	2.15268	1	Pour	3	PourCluster_3
9	66	1	1.42232	1	Pour	3	PourCluster_3
9	66	1	1.42411	1	Pour	3	PourCluster_3
9	66	1	1.41161	1	Pour	3	PourCluster_3
1	53	2	2.49141	1	Drink	1	DrinkCluster_1
1	53	2	1.65	1	Drink	1	DrinkCluster_1
1	53	2	NA	0	Drink	1	DrinkCluster_1
1	53	2	1.56641	0	Drink	1	DrinkCluster_1
1	54	2	1.36524	0	Drink	1	DrinkCluster_1
1	54	2	1.62073	0	Drink	1	DrinkCluster_1
1	54	2	1.50183	1	Drink	1	DrinkCluster_1
1	54	2	2.50793	0	Drink	1	DrinkCluster_1
1	60	2	2.59833	1	Drink	1	DrinkCluster_1
1	60	2	1.29333	0	Drink	1	DrinkCluster_1
1	60	2	1.63417	1	Drink	1	DrinkCluster_1
1	60	2	1.71833	1	Drink	1	DrinkCluster_1
10	44	2	2.672	1	Drink	1	DrinkCluster_1
10	44	2	2.655	0	Drink	1	DrinkCluster_1
10	44	2	2.911	0	Drink	1	DrinkCluster_1
10	44	2	1.935	0	Drink	1	DrinkCluster_1
10	45	2	2.806	0	Drink	1	DrinkCluster_1
10	45	2	2.595	1	Drink	1	DrinkCluster_1
10	45	2	3.425	1	Drink	1	DrinkCluster_1
10	45	2	2.46	0	Drink	1	DrinkCluster_1
10	46	2	3.48269	0	Drink	1	DrinkCluster_1
10	46	2	1.91154	1	Drink	1	DrinkCluster_1
10	46	2	1.90769	1	Drink	1	DrinkCluster_1
10	46	2	2.43269	1	Drink	1	DrinkCluster_1
11	51	2	2.12841	0	Drink	1	DrinkCluster_1
11	51	2	2.85341	0	Drink	1	DrinkCluster_1
11	51	2	2.66818	1	Drink	1	DrinkCluster_1
11	51	2	1.86705	1	Drink	1	DrinkCluster_1
11	58	2	2.56429	0	Drink	1	DrinkCluster_1
11	58	2	2.02262	0	Drink	1	DrinkCluster_1
11	58	2	2.95714	1	Drink	1	DrinkCluster_1
11	58	2	2.46786	1	Drink	1	DrinkCluster_1
12	52	2	2.25086	0	Drink	3	DrinkCluster_3
12	52	2	2.45603	1	Drink	3	DrinkCluster_3
12	52	2	2.02241	0	Drink	3	DrinkCluster_3
12	52	2	3.02931	1	Drink	3	DrinkCluster_3
13	51	2	2.31705	1	Drink	3	DrinkCluster_3
13	51	2	3.00568	1	Drink	3	DrinkCluster_3
13	51	2	1.46705	1	Drink	3	DrinkCluster_3
13	51	2	2.41818	1	Drink	3	DrinkCluster_3
13	54	2	2.32727	1	Drink	3	DrinkCluster_3
13	54	2	3.09545	0	Drink	3	DrinkCluster_3
13	54	2	2.725	1	Drink	3	DrinkCluster_3
13	54	2	2.53295	1	Drink	3	DrinkCluster_3
13	56	2	2.45556	1	Drink	3	DrinkCluster_3
13	56	2	2.76944	1	Drink	3	DrinkCluster_3
13	56	2	1.76204	1	Drink	3	DrinkCluster_3
13	56	2	2.01111	1	Drink	3	DrinkCluster_3
13	60	2	2.50385	1	Drink	3	DrinkCluster_3
13	60	2	1.85481	1	Drink	3	DrinkCluster_3
13	60	2	2.98077	0	Drink	3	DrinkCluster_3
13	60	2	2.3125	0	Drink	3	DrinkCluster_3
14	53	2	3.08077	1	Drink	3	DrinkCluster_3
14	53	2	1.71827	0	Drink	3	DrinkCluster_3
14	53	2	2.8875	0	Drink	3	DrinkCluster_3
14	53	2	1.48654	0	Drink	3	DrinkCluster_3
14	60	2	1.98333	0	Drink	3	DrinkCluster_3
14	60	2	2.94722	0	Drink	3	DrinkCluster_3
14	60	2	1.89167	0	Drink	3	DrinkCluster_3
14	60	2	2.51481	1	Drink	3	DrinkCluster_3
15	71	2	2.63542	0	Drink	2	DrinkCluster_2
15	71	2	2.91562	0	Drink	2	DrinkCluster_2
15	71	2	1.97396	0	Drink	2	DrinkCluster_2
15	71	2	2.69271	1	Drink	2	DrinkCluster_2
15	72	2	2.86667	0	Drink	2	DrinkCluster_2
15	72	2	2.4537	1	Drink	2	DrinkCluster_2
15	72	2	2.625	1	Drink	2	DrinkCluster_2
15	72	2	2.10185	0	Drink	2	DrinkCluster_2
15	78	2	2.133	0	Drink	2	DrinkCluster_2
15	78	2	3.479	1	Drink	2	DrinkCluster_2
15	78	2	2.695	0	Drink	2	DrinkCluster_2
15	78	2	2.426	0	Drink	2	DrinkCluster_2
16	55	2	1.55758	1	Drink	1	DrinkCluster_1
16	55	2	1.94773	0	Drink	1	DrinkCluster_1
16	55	2	2.13561	1	Drink	1	DrinkCluster_1
16	55	2	2.21212	0	Drink	1	DrinkCluster_1
16	56	2	1.61786	0	Drink	1	DrinkCluster_1
16	56	2	2.01161	0	Drink	1	DrinkCluster_1
16	56	2	1.42411	0	Drink	1	DrinkCluster_1
16	56	2	3.28661	1	Drink	1	DrinkCluster_1
16	59	2	2.16875	1	Drink	1	DrinkCluster_1
16	59	2	2.76719	0	Drink	1	DrinkCluster_1
16	59	2	2.23438	0	Drink	1	DrinkCluster_1
16	59	2	2.3875	1	Drink	1	DrinkCluster_1
16	60	2	1.49655	0	Drink	1	DrinkCluster_1
16	60	2	1.52155	0	Drink	1	DrinkCluster_1
16	60	2	2.07759	1	Drink	1	DrinkCluster_1
16	60	2	2.08534	1	Drink	1	DrinkCluster_1
17	62	2	NA	0	Drink	3	DrinkCluster_3
17	62	2	1.93833	0	Drink	3	DrinkCluster_3
17	62	2	2.6675	0	Drink	3	DrinkCluster_3
17	62	2	2.50417	1	Drink	3	DrinkCluster_3
17	64	2	2.64397	1	Drink	3	DrinkCluster_3
17	64	2	1.80603	1	Drink	3	DrinkCluster_3
17	64	2	2.85603	1	Drink	3	DrinkCluster_3
17	64	2	2.43879	1	Drink	3	DrinkCluster_3
17	65	2	2.37672	0	Drink	3	DrinkCluster_3
17	65	2	2.28534	1	Drink	3	DrinkCluster_3
17	65	2	2.48793	0	Drink	3	DrinkCluster_3
17	65	2	1.7819	0	Drink	3	DrinkCluster_3
17	66	2	2.60161	0	Drink	3	DrinkCluster_3
17	66	2	2.59113	1	Drink	3	DrinkCluster_3
17	66	2	1.63226	1	Drink	3	DrinkCluster_3
17	66	2	2.34677	0	Drink	3	DrinkCluster_3
17	70	2	1.77879	1	Drink	3	DrinkCluster_3
17	70	2	2.06212	0	Drink	3	DrinkCluster_3
17	70	2	2.03939	0	Drink	3	DrinkCluster_3
17	70	2	1.55227	0	Drink	3	DrinkCluster_3
18	46	2	3.34318	0	Drink	2	DrinkCluster_2
18	46	2	2.77841	0	Drink	2	DrinkCluster_2
18	46	2	3.05341	0	Drink	2	DrinkCluster_2
18	46	2	3.00114	0	Drink	2	DrinkCluster_2
2	72	2	1.599	1	Drink	3	DrinkCluster_3
2	72	2	1.953	1	Drink	3	DrinkCluster_3
2	72	2	2.708	1	Drink	3	DrinkCluster_3
2	72	2	3.147	0	Drink	3	DrinkCluster_3
2	74	2	1.73276	0	Drink	3	DrinkCluster_3
2	74	2	2.72414	0	Drink	3	DrinkCluster_3
2	74	2	1.78448	1	Drink	3	DrinkCluster_3
2	74	2	2.80086	0	Drink	3	DrinkCluster_3
2	78	2	2.43917	1	Drink	3	DrinkCluster_3
2	78	2	2.765	0	Drink	3	DrinkCluster_3
2	78	2	2.4725	1	Drink	3	DrinkCluster_3
2	78	2	2.22167	0	Drink	3	DrinkCluster_3
3	62	2	2.46957	1	Drink	3	DrinkCluster_3
3	62	2	2.19674	1	Drink	3	DrinkCluster_3
3	62	2	2.03152	1	Drink	3	DrinkCluster_3
3	62	2	NA	0	Drink	3	DrinkCluster_3
3	63	2	1.843	0	Drink	3	DrinkCluster_3
3	63	2	3.39	0	Drink	3	DrinkCluster_3
3	63	2	3.101	1	Drink	3	DrinkCluster_3
3	63	2	2.948	1	Drink	3	DrinkCluster_3
3	70	2	3.14783	0	Drink	3	DrinkCluster_3
3	70	2	2.48261	1	Drink	3	DrinkCluster_3
3	70	2	1.85543	1	Drink	3	DrinkCluster_3
3	70	2	3.60109	1	Drink	3	DrinkCluster_3
4	54	2	3.35	0	Drink	2	DrinkCluster_2
4	54	2	3.35341	0	Drink	2	DrinkCluster_2
4	54	2	1.92727	0	Drink	2	DrinkCluster_2
4	54	2	2.07614	0	Drink	2	DrinkCluster_2
6	71	2	2.53587	1	Drink	1	DrinkCluster_1
6	71	2	2.43587	1	Drink	1	DrinkCluster_1
6	71	2	2.42391	1	Drink	1	DrinkCluster_1
6	71	2	2.90652	1	Drink	1	DrinkCluster_1
6	76	2	1.51413	1	Drink	1	DrinkCluster_1
6	76	2	3.07174	0	Drink	1	DrinkCluster_1
6	76	2	3.5663	0	Drink	1	DrinkCluster_1
6	76	2	2.54674	1	Drink	1	DrinkCluster_1
6	79	2	1.66458	1	Drink	1	DrinkCluster_1
6	79	2	2.31354	1	Drink	1	DrinkCluster_1
6	79	2	2.12188	1	Drink	1	DrinkCluster_1
6	79	2	3.22708	1	Drink	1	DrinkCluster_1
7	71	2	1.71161	1	Drink	3	DrinkCluster_3
7	71	2	1.58482	1	Drink	3	DrinkCluster_3
7	71	2	1.62768	1	Drink	3	DrinkCluster_3
7	71	2	1.95179	1	Drink	3	DrinkCluster_3
7	72	2	1.7125	1	Drink	3	DrinkCluster_3
7	72	2	1.74417	1	Drink	3	DrinkCluster_3
7	72	2	2.615	0	Drink	3	DrinkCluster_3
7	72	2	2.08667	0	Drink	3	DrinkCluster_3
8	61	2	3.09432	0	Drink	2	DrinkCluster_2
8	61	2	1.57955	1	Drink	2	DrinkCluster_2
8	61	2	NA	0	Drink	2	DrinkCluster_2
8	61	2	3.3125	1	Drink	2	DrinkCluster_2
8	62	2	2.80761	1	Drink	2	DrinkCluster_2
8	62	2	2.58478	0	Drink	2	DrinkCluster_2
8	62	2	3.52174	0	Drink	2	DrinkCluster_2
8	62	2	2.97609	1	Drink	2	DrinkCluster_2
8	64	2	2.86154	0	Drink	2	DrinkCluster_2
8	64	2	2.95962	0	Drink	2	DrinkCluster_2
8	64	2	2.59327	1	Drink	2	DrinkCluster_2
8	64	2	3.11827	1	Drink	2	DrinkCluster_2
8	65	2	2.51739	1	Drink	2	DrinkCluster_2
8	65	2	1.97174	1	Drink	2	DrinkCluster_2
8	65	2	3.7337	1	Drink	2	DrinkCluster_2
8	65	2	3.13478	1	Drink	2	DrinkCluster_2
8	66	2	2.778	0	Drink	2	DrinkCluster_2
8	66	2	3.018	1	Drink	2	DrinkCluster_2
8	66	2	2.85	0	Drink	2	DrinkCluster_2
8	66	2	3.002	1	Drink	2	DrinkCluster_2
8	67	2	2.66667	0	Drink	2	DrinkCluster_2
8	67	2	1.77604	0	Drink	2	DrinkCluster_2
8	67	2	1.85417	0	Drink	2	DrinkCluster_2
8	67	2	1.87292	1	Drink	2	DrinkCluster_2
8	70	2	3.329	1	Drink	2	DrinkCluster_2
8	70	2	2.247	0	Drink	2	DrinkCluster_2
8	70	2	2.697	1	Drink	2	DrinkCluster_2
8	70	2	2.622	0	Drink	2	DrinkCluster_2
9	43	2	2.08654	1	Drink	2	DrinkCluster_2
9	43	2	2.4	0	Drink	2	DrinkCluster_2
9	43	2	3.01731	0	Drink	2	DrinkCluster_2
9	43	2	1.76346	0	Drink	2	DrinkCluster_2
9	46	2	1.71154	1	Drink	2	DrinkCluster_2
9	46	2	1.68942	1	Drink	2	DrinkCluster_2
9	46	2	2.025	1	Drink	2	DrinkCluster_2
9	46	2	2.49423	1	Drink	2	DrinkCluster_2
9	49	2	3.65937	1	Drink	2	DrinkCluster_2
9	49	2	2.40937	0	Drink	2	DrinkCluster_2
9	49	2	2.66042	0	Drink	2	DrinkCluster_2
9	49	2	2.3	0	Drink	2	DrinkCluster_2
1	42	2	3.0925	0	Pour	2	PourCluster_2
1	42	2	2.06667	1	Pour	2	PourCluster_2
1	42	2	2.14333	1	Pour	2	PourCluster_2
1	42	2	1.66417	1	Pour	2	PourCluster_2
1	45	2	2.3575	1	Pour	2	PourCluster_2
1	45	2	2.17417	0	Pour	2	PourCluster_2
1	45	2	2.645	1	Pour	2	PourCluster_2
1	45	2	1.70667	0	Pour	2	PourCluster_2
1	47	2	1.41875	1	Pour	2	PourCluster_2
1	47	2	2.31094	0	Pour	2	PourCluster_2
1	47	2	1.45312	1	Pour	2	PourCluster_2
1	47	2	1.91875	1	Pour	2	PourCluster_2
1	48	2	2.23621	1	Pour	2	PourCluster_2
1	48	2	1.54914	0	Pour	2	PourCluster_2
1	48	2	3.3181	0	Pour	2	PourCluster_2
1	48	2	2.25431	0	Pour	2	PourCluster_2
11	62	2	2.5	1	Pour	3	PourCluster_3
11	62	2	3.43421	0	Pour	3	PourCluster_3
11	62	2	2.89342	1	Pour	3	PourCluster_3
11	62	2	3.03553	0	Pour	3	PourCluster_3
11	63	2	2.25909	1	Pour	3	PourCluster_3
11	63	2	2.66477	1	Pour	3	PourCluster_3
11	63	2	3.22955	1	Pour	3	PourCluster_3
11	63	2	3.01477	1	Pour	3	PourCluster_3
11	64	2	2.7475	1	Pour	3	PourCluster_3
11	64	2	3.595	1	Pour	3	PourCluster_3
11	64	2	3.71875	1	Pour	3	PourCluster_3
11	64	2	2.7775	1	Pour	3	PourCluster_3
11	67	2	3.41905	1	Pour	3	PourCluster_3
11	67	2	3.06548	0	Pour	3	PourCluster_3
11	67	2	1.90357	1	Pour	3	PourCluster_3
11	67	2	1.96548	0	Pour	3	PourCluster_3
12	41	2	2.20769	0	Pour	1	PourCluster_1
12	41	2	2.64038	1	Pour	1	PourCluster_1
12	41	2	1.95481	0	Pour	1	PourCluster_1
12	41	2	2.29519	1	Pour	1	PourCluster_1
12	42	2	3.15982	0	Pour	1	PourCluster_1
12	42	2	2.64732	0	Pour	1	PourCluster_1
12	42	2	1.60446	1	Pour	1	PourCluster_1
12	42	2	1.41875	1	Pour	1	PourCluster_1
12	43	2	2.41786	0	Pour	1	PourCluster_1
12	43	2	1.82946	0	Pour	1	PourCluster_1
12	43	2	2.56339	0	Pour	1	PourCluster_1
12	43	2	1.72768	0	Pour	1	PourCluster_1
12	48	2	1.57232	1	Pour	1	PourCluster_1
12	48	2	1.625	0	Pour	1	PourCluster_1
12	48	2	1.80089	0	Pour	1	PourCluster_1
12	48	2	2.91607	1	Pour	1	PourCluster_1
13	61	2	2.452	0	Pour	1	PourCluster_1
13	61	2	2.599	1	Pour	1	PourCluster_1
13	61	2	1.68	0	Pour	1	PourCluster_1
13	61	2	2.645	1	Pour	1	PourCluster_1
13	63	2	1.66667	0	Pour	1	PourCluster_1
13	63	2	2.78	1	Pour	1	PourCluster_1
13	63	2	1.84	1	Pour	1	PourCluster_1
13	63	2	1.61333	0	Pour	1	PourCluster_1
13	64	2	2.13942	1	Pour	1	PourCluster_1
13	64	2	3.03942	0	Pour	1	PourCluster_1
13	64	2	2.12308	0	Pour	1	PourCluster_1
13	64	2	1.95577	0	Pour	1	PourCluster_1
13	65	2	3.32308	0	Pour	1	PourCluster_1
13	65	2	1.86538	0	Pour	1	PourCluster_1
13	65	2	1.87019	0	Pour	1	PourCluster_1
13	65	2	1.96827	0	Pour	1	PourCluster_1
14	74	2	2.41154	1	Pour	1	PourCluster_1
14	74	2	2.20577	0	Pour	1	PourCluster_1
14	74	2	2.47885	1	Pour	1	PourCluster_1
14	74	2	2.29615	1	Pour	1	PourCluster_1
14	76	2	1.91061	1	Pour	1	PourCluster_1
14	76	2	1.51061	0	Pour	1	PourCluster_1
14	76	2	1.40076	0	Pour	1	PourCluster_1
14	76	2	1.325	1	Pour	1	PourCluster_1
14	77	2	1.54907	0	Pour	1	PourCluster_1
14	77	2	1.525	1	Pour	1	PourCluster_1
14	77	2	2.67037	0	Pour	1	PourCluster_1
14	77	2	2.075	0	Pour	1	PourCluster_1
14	78	2	1.76339	1	Pour	1	PourCluster_1
14	78	2	2.10893	1	Pour	1	PourCluster_1
14	78	2	2.05179	1	Pour	1	PourCluster_1
14	78	2	2.23661	0	Pour	1	PourCluster_1
15	44	2	2.48478	1	Pour	2	PourCluster_2
15	44	2	2.01522	1	Pour	2	PourCluster_2
15	44	2	1.71087	1	Pour	2	PourCluster_2
15	44	2	2.20217	0	Pour	2	PourCluster_2
15	46	2	1.748	1	Pour	2	PourCluster_2
15	46	2	1.933	1	Pour	2	PourCluster_2
15	46	2	2.006	1	Pour	2	PourCluster_2
15	46	2	2.708	1	Pour	2	PourCluster_2
15	47	2	1.786	1	Pour	2	PourCluster_2
15	47	2	2.344	0	Pour	2	PourCluster_2
15	47	2	3.79	1	Pour	2	PourCluster_2
15	47	2	2.257	1	Pour	2	PourCluster_2
15	49	2	2.03942	1	Pour	2	PourCluster_2
15	49	2	1.62596	0	Pour	2	PourCluster_2
15	49	2	2.10385	1	Pour	2	PourCluster_2
15	49	2	2.30962	1	Pour	2	PourCluster_2
15	50	2	3.11042	1	Pour	2	PourCluster_2
15	50	2	1.75208	1	Pour	2	PourCluster_2
15	50	2	2.71458	1	Pour	2	PourCluster_2
15	50	2	2.14479	0	Pour	2	PourCluster_2
16	42	2	1.40703	1	Pour	2	PourCluster_2
16	42	2	2.02031	0	Pour	2	PourCluster_2
16	42	2	2.45234	1	Pour	2	PourCluster_2
16	42	2	2.23438	0	Pour	2	PourCluster_2
16	44	2	1.88667	1	Pour	2	PourCluster_2
16	44	2	2.37833	0	Pour	2	PourCluster_2
16	44	2	1.5625	1	Pour	2	PourCluster_2
16	44	2	2.35833	1	Pour	2	PourCluster_2
16	46	2	1.89	1	Pour	2	PourCluster_2
16	46	2	1.82333	1	Pour	2	PourCluster_2
16	46	2	2.85917	0	Pour	2	PourCluster_2
16	46	2	2.54	0	Pour	2	PourCluster_2
16	47	2	1.94375	1	Pour	2	PourCluster_2
16	47	2	1.54141	1	Pour	2	PourCluster_2
16	47	2	2.46953	0	Pour	2	PourCluster_2
16	47	2	1.82656	1	Pour	2	PourCluster_2
16	48	2	1.29688	1	Pour	2	PourCluster_2
16	48	2	1.98984	1	Pour	2	PourCluster_2
16	48	2	2.07578	1	Pour	2	PourCluster_2
16	48	2	2.6875	1	Pour	2	PourCluster_2
17	54	2	2.58793	0	Pour	1	PourCluster_1
17	54	2	2.4931	1	Pour	1	PourCluster_1
17	54	2	2.43017	0	Pour	1	PourCluster_1
17	54	2	2.11466	1	Pour	1	PourCluster_1
17	56	2	2.15515	1	Pour	1	PourCluster_1
17	56	2	2.00294	1	Pour	1	PourCluster_1
17	56	2	2.07574	0	Pour	1	PourCluster_1
17	56	2	2.16176	0	Pour	1	PourCluster_1
18	61	2	2.67125	1	Pour	3	PourCluster_3
18	61	2	2.6125	1	Pour	3	PourCluster_3
18	61	2	2.385	1	Pour	3	PourCluster_3
18	61	2	2.35875	1	Pour	3	PourCluster_3
18	63	2	2.97283	1	Pour	3	PourCluster_3
18	63	2	2.80435	1	Pour	3	PourCluster_3
18	63	2	2.71848	1	Pour	3	PourCluster_3
18	63	2	2.45435	1	Pour	3	PourCluster_3
2	46	2	2.07917	0	Pour	1	PourCluster_1
2	46	2	2.35417	0	Pour	1	PourCluster_1
2	46	2	2.275	1	Pour	1	PourCluster_1
2	46	2	2.92083	1	Pour	1	PourCluster_1
3	46	2	1.20238	0	Pour	1	PourCluster_1
3	46	2	2.19286	1	Pour	1	PourCluster_1
3	46	2	2.65238	1	Pour	1	PourCluster_1
3	46	2	4.4119	1	Pour	1	PourCluster_1
3	47	2	3.03854	0	Pour	1	PourCluster_1
3	47	2	1.59479	1	Pour	1	PourCluster_1
3	47	2	3.30208	1	Pour	1	PourCluster_1
3	47	2	1.66354	0	Pour	1	PourCluster_1
4	79	2	1.7587	1	Pour	3	PourCluster_3
4	79	2	2.42609	1	Pour	3	PourCluster_3
4	79	2	2.10109	1	Pour	3	PourCluster_3
4	79	2	2.61739	1	Pour	3	PourCluster_3
6	42	2	3.06	1	Pour	2	PourCluster_2
6	42	2	1.859	0	Pour	2	PourCluster_2
6	42	2	1.621	0	Pour	2	PourCluster_2
6	42	2	3.388	0	Pour	2	PourCluster_2
6	46	2	2.17813	1	Pour	2	PourCluster_2
6	46	2	2.9625	0	Pour	2	PourCluster_2
6	46	2	2.38854	0	Pour	2	PourCluster_2
6	46	2	1.72188	1	Pour	2	PourCluster_2
7	56	2	2.83387	0	Pour	1	PourCluster_1
7	56	2	1.56048	1	Pour	1	PourCluster_1
7	56	2	1.52661	0	Pour	1	PourCluster_1
7	56	2	2.04839	0	Pour	1	PourCluster_1
8	53	2	3.20795	0	Pour	1	PourCluster_1
8	53	2	3.28068	1	Pour	1	PourCluster_1
8	53	2	1.82727	0	Pour	1	PourCluster_1
8	53	2	3.025	1	Pour	1	PourCluster_1
8	54	2	3.29432	0	Pour	1	PourCluster_1
8	54	2	2.93523	1	Pour	1	PourCluster_1
8	54	2	2.89091	1	Pour	1	PourCluster_1
8	54	2	2.12273	1	Pour	1	PourCluster_1
8	55	2	3.04167	1	Pour	3	PourCluster_3
8	55	2	2.44286	1	Pour	3	PourCluster_3
8	55	2	2.5881	1	Pour	3	PourCluster_3
8	55	2	3.02262	1	Pour	3	PourCluster_3
8	56	2	3.00114	1	Pour	1	PourCluster_1
8	56	2	1.80682	1	Pour	1	PourCluster_1
8	56	2	1.84318	1	Pour	1	PourCluster_1
8	56	2	2.98864	1	Pour	1	PourCluster_1
8	57	2	2.3	1	Pour	1	PourCluster_1
8	57	2	3.28068	1	Pour	1	PourCluster_1
8	57	2	2.90455	0	Pour	1	PourCluster_1
8	57	2	2.17273	0	Pour	1	PourCluster_1
8	60	2	2.63333	1	Pour	1	PourCluster_1
8	60	2	NA	0	Pour	1	PourCluster_1
8	60	2	2.12037	0	Pour	1	PourCluster_1
8	60	2	1.96481	1	Pour	1	PourCluster_1
9	62	2	1.82931	1	Pour	3	PourCluster_3
9	62	2	2.4319	0	Pour	3	PourCluster_3
9	62	2	2.0319	1	Pour	3	PourCluster_3
9	62	2	2.40948	1	Pour	3	PourCluster_3
9	63	2	2.04712	1	Pour	3	PourCluster_3
9	63	2	1.92019	0	Pour	3	PourCluster_3
9	63	2	2.01058	0	Pour	3	PourCluster_3
9	63	2	2.89615	1	Pour	3	PourCluster_3
9	66	2	2.12321	0	Pour	3	PourCluster_3
9	66	2	2.10446	1	Pour	3	PourCluster_3
9	66	2	2.31696	0	Pour	3	PourCluster_3
9	66	2	1.59196	0	Pour	3	PourCluster_3
1	53	3	1.28438	0	Drink	1	DrinkCluster_1
1	53	3	NA	0	Drink	1	DrinkCluster_1
1	53	3	1.38359	0	Drink	1	DrinkCluster_1
1	53	3	1.05	1	Drink	1	DrinkCluster_1
1	54	3	0.908537	0	Drink	1	DrinkCluster_1
1	54	3	0.905488	0	Drink	1	DrinkCluster_1
1	54	3	0.961585	0	Drink	1	DrinkCluster_1
1	54	3	0.737805	0	Drink	1	DrinkCluster_1
1	60	3	1.82083	0	Drink	1	DrinkCluster_1
1	60	3	1.16167	0	Drink	1	DrinkCluster_1
1	60	3	1.14417	0	Drink	1	DrinkCluster_1
1	60	3	1.0975	0	Drink	1	DrinkCluster_1
10	44	3	1.289	1	Drink	1	DrinkCluster_1
10	44	3	1.669	0	Drink	1	DrinkCluster_1
10	44	3	1.293	1	Drink	1	DrinkCluster_1
10	44	3	1.713	1	Drink	1	DrinkCluster_1
10	45	3	1.229	0	Drink	1	DrinkCluster_1
10	45	3	1.357	1	Drink	1	DrinkCluster_1
10	45	3	1.168	1	Drink	1	DrinkCluster_1
10	45	3	0.955	1	Drink	1	DrinkCluster_1
10	46	3	1.05481	1	Drink	1	DrinkCluster_1
10	46	3	1.50481	0	Drink	1	DrinkCluster_1
10	46	3	1.14712	1	Drink	1	DrinkCluster_1
10	46	3	2.08558	0	Drink	1	DrinkCluster_1
11	51	3	1.85	0	Drink	1	DrinkCluster_1
11	51	3	1.38864	1	Drink	1	DrinkCluster_1
11	51	3	1.40341	1	Drink	1	DrinkCluster_1
11	51	3	1.55568	0	Drink	1	DrinkCluster_1
11	58	3	1.14524	1	Drink	1	DrinkCluster_1
11	58	3	1.77143	0	Drink	1	DrinkCluster_1
11	58	3	1.36429	0	Drink	1	DrinkCluster_1
11	58	3	1.90476	1	Drink	1	DrinkCluster_1
12	52	3	1.57931	1	Drink	3	DrinkCluster_3
12	52	3	NA	0	Drink	3	DrinkCluster_3
12	52	3	1.05517	1	Drink	3	DrinkCluster_3
12	52	3	1.41466	1	Drink	3	DrinkCluster_3
13	51	3	1.03409	1	Drink	3	DrinkCluster_3
13	51	3	1.04886	1	Drink	3	DrinkCluster_3
13	51	3	1.22273	1	Drink	3	DrinkCluster_3
13	51	3	1.35682	1	Drink	3	DrinkCluster_3
13	54	3	1.25114	1	Drink	3	DrinkCluster_3
13	54	3	1.20795	1	Drink	3	DrinkCluster_3
13	54	3	1.35	1	Drink	3	DrinkCluster_3
13	54	3	1.09773	1	Drink	3	DrinkCluster_3
13	56	3	1.15556	1	Drink	3	DrinkCluster_3
13	56	3	1.04907	1	Drink	3	DrinkCluster_3
13	56	3	1.12593	1	Drink	3	DrinkCluster_3
13	56	3	1.09167	1	Drink	3	DrinkCluster_3
13	60	3	0.988462	1	Drink	3	DrinkCluster_3
13	60	3	1.95096	1	Drink	3	DrinkCluster_3
13	60	3	1.43942	1	Drink	3	DrinkCluster_3
13	60	3	1.07788	1	Drink	3	DrinkCluster_3
14	53	3	0.989423	1	Drink	3	DrinkCluster_3
14	53	3	1.28558	1	Drink	3	DrinkCluster_3
14	53	3	1.09327	1	Drink	3	DrinkCluster_3
14	53	3	0.890385	1	Drink	3	DrinkCluster_3
14	60	3	1.55	1	Drink	3	DrinkCluster_3
14	60	3	2.11111	1	Drink	3	DrinkCluster_3
14	60	3	1.25648	1	Drink	3	DrinkCluster_3
14	60	3	0.987963	1	Drink	3	DrinkCluster_3
15	71	3	1.32396	0	Drink	2	DrinkCluster_2
15	71	3	1.27292	0	Drink	2	DrinkCluster_2
15	71	3	1.1625	1	Drink	2	DrinkCluster_2
15	71	3	1.01667	1	Drink	2	DrinkCluster_2
15	72	3	1.07315	1	Drink	2	DrinkCluster_2
15	72	3	1.01204	0	Drink	2	DrinkCluster_2
15	72	3	1.93519	1	Drink	2	DrinkCluster_2
15	72	3	2.37778	0	Drink	2	DrinkCluster_2
15	78	3	1.278	1	Drink	2	DrinkCluster_2
15	78	3	1.637	0	Drink	2	DrinkCluster_2
15	78	3	1.279	1	Drink	2	DrinkCluster_2
15	78	3	2.112	1	Drink	2	DrinkCluster_2
16	55	3	1.29394	0	Drink	1	DrinkCluster_1
16	55	3	1.41894	0	Drink	1	DrinkCluster_1
16	55	3	0.793182	0	Drink	1	DrinkCluster_1
16	55	3	0.764394	0	Drink	1	DrinkCluster_1
16	56	3	1.13839	1	Drink	1	DrinkCluster_1
16	56	3	1.49464	0	Drink	1	DrinkCluster_1
16	56	3	1.5375	0	Drink	1	DrinkCluster_1
16	56	3	0.841964	0	Drink	1	DrinkCluster_1
16	59	3	0.866406	0	Drink	1	DrinkCluster_1
16	59	3	NA	0	Drink	1	DrinkCluster_1
16	59	3	1.47266	0	Drink	1	DrinkCluster_1
16	59	3	0.723437	0	Drink	1	DrinkCluster_1
16	60	3	0.807759	0	Drink	1	DrinkCluster_1
16	60	3	0.8	0	Drink	1	DrinkCluster_1
16	60	3	1.14052	0	Drink	1	DrinkCluster_1
16	60	3	0.931897	0	Drink	1	DrinkCluster_1
17	62	3	1.07417	1	Drink	3	DrinkCluster_3
17	62	3	1.22583	1	Drink	3	DrinkCluster_3
17	62	3	1.16417	1	Drink	3	DrinkCluster_3
17	62	3	1.235	1	Drink	3	DrinkCluster_3
17	64	3	1.08017	1	Drink	3	DrinkCluster_3
17	64	3	1.53448	1	Drink	3	DrinkCluster_3
17	64	3	1.16638	1	Drink	3	DrinkCluster_3
17	64	3	0.955172	1	Drink	3	DrinkCluster_3
17	65	3	1.24655	1	Drink	3	DrinkCluster_3
17	65	3	1.17155	1	Drink	3	DrinkCluster_3
17	65	3	1.01293	1	Drink	3	DrinkCluster_3
17	65	3	1.0681	1	Drink	3	DrinkCluster_3
17	66	3	1.27258	1	Drink	3	DrinkCluster_3
17	66	3	NA	0	Drink	3	DrinkCluster_3
17	66	3	1.51048	1	Drink	3	DrinkCluster_3
17	66	3	1.19355	1	Drink	3	DrinkCluster_3
17	70	3	0.961364	1	Drink	3	DrinkCluster_3
17	70	3	1.04697	1	Drink	3	DrinkCluster_3
17	70	3	1.44697	1	Drink	3	DrinkCluster_3
17	70	3	1.03939	1	Drink	3	DrinkCluster_3
18	46	3	1.26932	0	Drink	2	DrinkCluster_2
18	46	3	1.07841	0	Drink	2	DrinkCluster_2
18	46	3	1.55795	0	Drink	2	DrinkCluster_2
18	46	3	1.29545	0	Drink	2	DrinkCluster_2
2	72	3	1.519	0	Drink	3	DrinkCluster_3
2	72	3	1.555	0	Drink	3	DrinkCluster_3
2	72	3	1.143	1	Drink	3	DrinkCluster_3
2	72	3	1.315	0	Drink	3	DrinkCluster_3
2	74	3	1.05086	0	Drink	3	DrinkCluster_3
2	74	3	0.942241	0	Drink	3	DrinkCluster_3
2	74	3	1.3319	0	Drink	3	DrinkCluster_3
2	74	3	1.2931	0	Drink	3	DrinkCluster_3
2	78	3	1.49083	1	Drink	3	DrinkCluster_3
2	78	3	1.28333	1	Drink	3	DrinkCluster_3
2	78	3	1.07417	1	Drink	3	DrinkCluster_3
2	78	3	1.98	1	Drink	3	DrinkCluster_3
3	62	3	1.35978	1	Drink	3	DrinkCluster_3
3	62	3	1.78043	1	Drink	3	DrinkCluster_3
3	62	3	1.31087	1	Drink	3	DrinkCluster_3
3	62	3	1.0413	1	Drink	3	DrinkCluster_3
3	63	3	1.289	1	Drink	3	DrinkCluster_3
3	63	3	1.235	1	Drink	3	DrinkCluster_3
3	63	3	1.543	1	Drink	3	DrinkCluster_3
3	63	3	1.224	1	Drink	3	DrinkCluster_3
3	70	3	2.25	0	Drink	3	DrinkCluster_3
3	70	3	1.2587	1	Drink	3	DrinkCluster_3
3	70	3	1.19783	1	Drink	3	DrinkCluster_3
3	70	3	1.4663	1	Drink	3	DrinkCluster_3
4	54	3	1.59773	0	Drink	2	DrinkCluster_2
4	54	3	1.25455	1	Drink	2	DrinkCluster_2
4	54	3	1.80114	0	Drink	2	DrinkCluster_2
4	54	3	1.62841	0	Drink	2	DrinkCluster_2
6	71	3	1.14022	1	Drink	1	DrinkCluster_1
6	71	3	0.986957	1	Drink	1	DrinkCluster_1
6	71	3	1.15543	1	Drink	1	DrinkCluster_1
6	71	3	1.94674	1	Drink	1	DrinkCluster_1
6	76	3	1.91413	1	Drink	1	DrinkCluster_1
6	76	3	1.1337	1	Drink	1	DrinkCluster_1
6	76	3	1.68261	0	Drink	1	DrinkCluster_1
6	76	3	0.944565	1	Drink	1	DrinkCluster_1
6	79	3	1.07083	1	Drink	1	DrinkCluster_1
6	79	3	1.675	0	Drink	1	DrinkCluster_1
6	79	3	NA	0	Drink	1	DrinkCluster_1
6	79	3	0.917708	1	Drink	1	DrinkCluster_1
7	71	3	1.68661	1	Drink	3	DrinkCluster_3
7	71	3	1.19196	1	Drink	3	DrinkCluster_3
7	71	3	1.38393	1	Drink	3	DrinkCluster_3
7	71	3	0.923214	1	Drink	3	DrinkCluster_3
7	72	3	0.9425	1	Drink	3	DrinkCluster_3
7	72	3	1.18333	1	Drink	3	DrinkCluster_3
7	72	3	1.32417	1	Drink	3	DrinkCluster_3
7	72	3	1.0225	1	Drink	3	DrinkCluster_3
8	61	3	1.05682	1	Drink	2	DrinkCluster_2
8	61	3	1.54659	0	Drink	2	DrinkCluster_2
8	61	3	1.27614	1	Drink	2	DrinkCluster_2
8	61	3	1.30227	1	Drink	2	DrinkCluster_2
8	62	3	1.59783	0	Drink	2	DrinkCluster_2
8	62	3	1.27609	1	Drink	2	DrinkCluster_2
8	62	3	1.82391	0	Drink	2	DrinkCluster_2
8	62	3	1.18587	1	Drink	2	DrinkCluster_2
8	64	3	1.68846	0	Drink	2	DrinkCluster_2
8	64	3	1.15962	1	Drink	2	DrinkCluster_2
8	64	3	1.05	1	Drink	2	DrinkCluster_2
8	64	3	1.475	1	Drink	2	DrinkCluster_2
8	65	3	1.6337	0	Drink	2	DrinkCluster_2
8	65	3	1.33913	1	Drink	2	DrinkCluster_2
8	65	3	1.52609	0	Drink	2	DrinkCluster_2
8	65	3	1.18913	1	Drink	2	DrinkCluster_2
8	66	3	1.101	1	Drink	2	DrinkCluster_2
8	66	3	1.689	0	Drink	2	DrinkCluster_2
8	66	3	1.135	1	Drink	2	DrinkCluster_2
8	66	3	1.234	1	Drink	2	DrinkCluster_2
8	67	3	1.18854	1	Drink	2	DrinkCluster_2
8	67	3	1.69583	1	Drink	2	DrinkCluster_2
8	67	3	1.61875	0	Drink	2	DrinkCluster_2
8	67	3	0.986458	1	Drink	2	DrinkCluster_2
8	70	3	1.035	1	Drink	2	DrinkCluster_2
8	70	3	1.231	1	Drink	2	DrinkCluster_2
8	70	3	1.407	0	Drink	2	DrinkCluster_2
8	70	3	1.194	1	Drink	2	DrinkCluster_2
9	43	3	1.64231	0	Drink	2	DrinkCluster_2
9	43	3	1.32596	1	Drink	2	DrinkCluster_2
9	43	3	1.20385	1	Drink	2	DrinkCluster_2
9	43	3	1.04423	1	Drink	2	DrinkCluster_2
9	46	3	1.73462	0	Drink	2	DrinkCluster_2
9	46	3	1.23942	0	Drink	2	DrinkCluster_2
9	46	3	1.53846	1	Drink	2	DrinkCluster_2
9	46	3	1.08269	0	Drink	2	DrinkCluster_2
9	49	3	1.37396	1	Drink	2	DrinkCluster_2
9	49	3	1.12917	1	Drink	2	DrinkCluster_2
9	49	3	1.28229	1	Drink	2	DrinkCluster_2
9	49	3	1.39271	1	Drink	2	DrinkCluster_2
1	42	3	1.4775	1	Pour	2	PourCluster_2
1	42	3	0.92	1	Pour	2	PourCluster_2
1	42	3	0.843333	1	Pour	2	PourCluster_2
1	42	3	0.78	1	Pour	2	PourCluster_2
1	45	3	1.07667	1	Pour	2	PourCluster_2
1	45	3	0.936667	1	Pour	2	PourCluster_2
1	45	3	1.145	1	Pour	2	PourCluster_2
1	45	3	0.931667	1	Pour	2	PourCluster_2
1	47	3	1.03125	1	Pour	2	PourCluster_2
1	47	3	1.05859	1	Pour	2	PourCluster_2
1	47	3	1.00469	1	Pour	2	PourCluster_2
1	47	3	0.888281	1	Pour	2	PourCluster_2
1	48	3	1.16466	1	Pour	2	PourCluster_2
1	48	3	0.872414	1	Pour	2	PourCluster_2
1	48	3	1.03879	1	Pour	2	PourCluster_2
1	48	3	0.950862	1	Pour	2	PourCluster_2
11	62	3	1.44079	1	Pour	3	PourCluster_3
11	62	3	1.52632	0	Pour	3	PourCluster_3
11	62	3	1.37763	0	Pour	3	PourCluster_3
11	62	3	1.16053	1	Pour	3	PourCluster_3
11	63	3	1.28523	0	Pour	3	PourCluster_3
11	63	3	2.58977	1	Pour	3	PourCluster_3
11	63	3	1.51477	0	Pour	3	PourCluster_3
11	63	3	1.36136	0	Pour	3	PourCluster_3
11	64	3	1.9825	1	Pour	3	PourCluster_3
11	64	3	1.985	0	Pour	3	PourCluster_3
11	64	3	1.1425	0	Pour	3	PourCluster_3
11	64	3	1.445	0	Pour	3	PourCluster_3
11	67	3	1.65833	0	Pour	3	PourCluster_3
11	67	3	1.14643	1	Pour	3	PourCluster_3
11	67	3	1.09048	1	Pour	3	PourCluster_3
11	67	3	1.325	1	Pour	3	PourCluster_3
12	41	3	1.49519	1	Pour	1	PourCluster_1
12	41	3	2.20192	1	Pour	1	PourCluster_1
12	41	3	1.05192	0	Pour	1	PourCluster_1
12	41	3	1.17885	1	Pour	1	PourCluster_1
12	42	3	1.0625	0	Pour	1	PourCluster_1
12	42	3	1.03304	1	Pour	1	PourCluster_1
12	42	3	1.19732	0	Pour	1	PourCluster_1
12	42	3	1.12321	0	Pour	1	PourCluster_1
12	43	3	1.51518	0	Pour	1	PourCluster_1
12	43	3	1.34732	0	Pour	1	PourCluster_1
12	43	3	1.21964	0	Pour	1	PourCluster_1
12	43	3	1.16607	0	Pour	1	PourCluster_1
12	48	3	1.33839	0	Pour	1	PourCluster_1
12	48	3	1.49286	0	Pour	1	PourCluster_1
12	48	3	1.35446	1	Pour	1	PourCluster_1
12	48	3	1.3875	0	Pour	1	PourCluster_1
13	61	3	NA	0	Pour	1	PourCluster_1
13	61	3	1.859	1	Pour	1	PourCluster_1
13	61	3	0.988	0	Pour	1	PourCluster_1
13	61	3	1.076	0	Pour	1	PourCluster_1
13	63	3	1.19833	0	Pour	1	PourCluster_1
13	63	3	1.26667	0	Pour	1	PourCluster_1
13	63	3	1.005	0	Pour	1	PourCluster_1
13	63	3	NA	0	Pour	1	PourCluster_1
13	64	3	0.832692	0	Pour	1	PourCluster_1
13	64	3	1.02308	0	Pour	1	PourCluster_1
13	64	3	1.13462	0	Pour	1	PourCluster_1
13	64	3	1.59519	1	Pour	1	PourCluster_1
13	65	3	1.48942	1	Pour	1	PourCluster_1
13	65	3	1.35192	1	Pour	1	PourCluster_1
13	65	3	1.13654	1	Pour	1	PourCluster_1
13	65	3	1.39135	1	Pour	1	PourCluster_1
14	74	3	1.20481	0	Pour	1	PourCluster_1
14	74	3	1.72115	0	Pour	1	PourCluster_1
14	74	3	0.950962	1	Pour	1	PourCluster_1
14	74	3	1.40673	0	Pour	1	PourCluster_1
14	76	3	1.32121	0	Pour	1	PourCluster_1
14	76	3	2.47273	1	Pour	1	PourCluster_1
14	76	3	1.15455	0	Pour	1	PourCluster_1
14	76	3	0.990909	0	Pour	1	PourCluster_1
14	77	3	1.01296	0	Pour	1	PourCluster_1
14	77	3	1.06389	0	Pour	1	PourCluster_1
14	77	3	1.02685	0	Pour	1	PourCluster_1
14	77	3	1.16481	0	Pour	1	PourCluster_1
14	78	3	1.05179	0	Pour	1	PourCluster_1
14	78	3	0.990179	0	Pour	1	PourCluster_1
14	78	3	1.71607	0	Pour	1	PourCluster_1
14	78	3	1.19018	0	Pour	1	PourCluster_1
15	44	3	1.49891	0	Pour	2	PourCluster_2
15	44	3	1.19348	1	Pour	2	PourCluster_2
15	44	3	2.35652	1	Pour	2	PourCluster_2
15	44	3	1.11522	1	Pour	2	PourCluster_2
15	46	3	1.132	1	Pour	2	PourCluster_2
15	46	3	1.299	1	Pour	2	PourCluster_2
15	46	3	1.095	1	Pour	2	PourCluster_2
15	46	3	1.197	1	Pour	2	PourCluster_2
15	47	3	1.39	1	Pour	2	PourCluster_2
15	47	3	1.155	0	Pour	2	PourCluster_2
15	47	3	1.14	1	Pour	2	PourCluster_2
15	47	3	1.01	1	Pour	2	PourCluster_2
15	49	3	1.1375	1	Pour	2	PourCluster_2
15	49	3	1.21154	1	Pour	2	PourCluster_2
15	49	3	1.25	1	Pour	2	PourCluster_2
15	49	3	0.913462	1	Pour	2	PourCluster_2
15	50	3	1.43542	1	Pour	2	PourCluster_2
15	50	3	1.19792	1	Pour	2	PourCluster_2
15	50	3	1.22812	1	Pour	2	PourCluster_2
15	50	3	1.21667	1	Pour	2	PourCluster_2
16	42	3	0.867188	1	Pour	2	PourCluster_2
16	42	3	0.776563	1	Pour	2	PourCluster_2
16	42	3	0.783594	1	Pour	2	PourCluster_2
16	42	3	0.802344	1	Pour	2	PourCluster_2
16	44	3	0.930833	1	Pour	2	PourCluster_2
16	44	3	0.725833	1	Pour	2	PourCluster_2
16	44	3	0.725833	1	Pour	2	PourCluster_2
16	44	3	1.20083	1	Pour	2	PourCluster_2
16	46	3	0.896667	1	Pour	2	PourCluster_2
16	46	3	0.6925	1	Pour	2	PourCluster_2
16	46	3	0.7775	1	Pour	2	PourCluster_2
16	46	3	0.655	1	Pour	2	PourCluster_2
16	47	3	2.00391	1	Pour	2	PourCluster_2
16	47	3	0.778125	1	Pour	2	PourCluster_2
16	47	3	0.746094	1	Pour	2	PourCluster_2
16	47	3	0.715625	1	Pour	2	PourCluster_2
16	48	3	0.730469	1	Pour	2	PourCluster_2
16	48	3	0.805469	1	Pour	2	PourCluster_2
16	48	3	0.691406	1	Pour	2	PourCluster_2
16	48	3	0.728125	1	Pour	2	PourCluster_2
17	54	3	1.23621	0	Pour	1	PourCluster_1
17	54	3	1.19224	0	Pour	1	PourCluster_1
17	54	3	1.27845	0	Pour	1	PourCluster_1
17	54	3	1.76552	0	Pour	1	PourCluster_1
17	56	3	1.43971	0	Pour	1	PourCluster_1
17	56	3	1.14412	1	Pour	1	PourCluster_1
17	56	3	1.18162	0	Pour	1	PourCluster_1
17	56	3	1.19044	0	Pour	1	PourCluster_1
18	61	3	1.1175	1	Pour	3	PourCluster_3
18	61	3	1.15375	1	Pour	3	PourCluster_3
18	61	3	1.1575	1	Pour	3	PourCluster_3
18	61	3	1.17625	1	Pour	3	PourCluster_3
18	63	3	1.12174	1	Pour	3	PourCluster_3
18	63	3	1.05978	1	Pour	3	PourCluster_3
18	63	3	1.36739	1	Pour	3	PourCluster_3
18	63	3	1.26848	1	Pour	3	PourCluster_3
2	46	3	NA	0	Pour	1	PourCluster_1
2	46	3	2.05521	0	Pour	1	PourCluster_1
2	46	3	1.35417	1	Pour	1	PourCluster_1
2	46	3	1.23646	1	Pour	1	PourCluster_1
3	46	3	1.56548	1	Pour	1	PourCluster_1
3	46	3	1.37738	1	Pour	1	PourCluster_1
3	46	3	1.15238	1	Pour	1	PourCluster_1
3	46	3	1.66667	1	Pour	1	PourCluster_1
3	47	3	1.275	0	Pour	1	PourCluster_1
3	47	3	1.95	0	Pour	1	PourCluster_1
3	47	3	1.51042	1	Pour	1	PourCluster_1
3	47	3	1.01667	0	Pour	1	PourCluster_1
4	79	3	2.43913	0	Pour	3	PourCluster_3
4	79	3	1.65326	1	Pour	3	PourCluster_3
4	79	3	NA	0	Pour	3	PourCluster_3
4	79	3	1.84783	0	Pour	3	PourCluster_3
6	42	3	2.529	1	Pour	2	PourCluster_2
6	42	3	1.013	0	Pour	2	PourCluster_2
6	42	3	1.227	1	Pour	2	PourCluster_2
6	42	3	1.193	1	Pour	2	PourCluster_2
6	46	3	1.24479	1	Pour	2	PourCluster_2
6	46	3	0.988542	1	Pour	2	PourCluster_2
6	46	3	1.0125	1	Pour	2	PourCluster_2
6	46	3	NA	0	Pour	2	PourCluster_2
7	56	3	1.1879	0	Pour	1	PourCluster_1
7	56	3	0.990323	0	Pour	1	PourCluster_1
7	56	3	1.01452	0	Pour	1	PourCluster_1
7	56	3	1.01129	0	Pour	1	PourCluster_1
8	53	3	1.24545	0	Pour	1	PourCluster_1
8	53	3	1.97273	0	Pour	1	PourCluster_1
8	53	3	1.21023	0	Pour	1	PourCluster_1
8	53	3	1.12386	0	Pour	1	PourCluster_1
8	54	3	1.2625	0	Pour	1	PourCluster_1
8	54	3	1.58864	1	Pour	1	PourCluster_1
8	54	3	1.14886	0	Pour	1	PourCluster_1
8	54	3	1.37273	1	Pour	1	PourCluster_1
8	55	3	1.31429	0	Pour	3	PourCluster_3
8	55	3	1.11429	0	Pour	3	PourCluster_3
8	55	3	2.38095	0	Pour	3	PourCluster_3
8	55	3	1.1131	0	Pour	3	PourCluster_3
8	56	3	1.16705	0	Pour	1	PourCluster_1
8	56	3	1.225	1	Pour	1	PourCluster_1
8	56	3	1.43864	0	Pour	1	PourCluster_1
8	56	3	1.40227	1	Pour	1	PourCluster_1
8	57	3	1.06591	0	Pour	1	PourCluster_1
8	57	3	1.14432	0	Pour	1	PourCluster_1
8	57	3	1.08864	0	Pour	1	PourCluster_1
8	57	3	1.80909	1	Pour	1	PourCluster_1
8	60	3	1.3537	1	Pour	1	PourCluster_1
8	60	3	1.07963	0	Pour	1	PourCluster_1
8	60	3	1.11204	0	Pour	1	PourCluster_1
8	60	3	1.17315	0	Pour	1	PourCluster_1
9	62	3	1.17672	1	Pour	3	PourCluster_3
9	62	3	1.03362	1	Pour	3	PourCluster_3
9	62	3	0.894828	1	Pour	3	PourCluster_3
9	62	3	0.989655	1	Pour	3	PourCluster_3
9	63	3	NA	0	Pour	3	PourCluster_3
9	63	3	2.54327	0	Pour	3	PourCluster_3
9	63	3	1.29904	1	Pour	3	PourCluster_3
9	63	3	1.25577	1	Pour	3	PourCluster_3
9	66	3	1.40179	1	Pour	3	PourCluster_3
9	66	3	0.908036	1	Pour	3	PourCluster_3
9	66	3	0.867857	1	Pour	3	PourCluster_3
9	66	3	1.24464	1	Pour	3	PourCluster_3
1	53	4	1.73516	0	Drink	1	DrinkCluster_1
1	53	4	1.55078	1	Drink	1	DrinkCluster_1
1	53	4	1.78516	1	Drink	1	DrinkCluster_1
1	53	4	1.75625	0	Drink	1	DrinkCluster_1
1	54	4	1.57439	1	Drink	1	DrinkCluster_1
1	54	4	1.56524	0	Drink	1	DrinkCluster_1
1	54	4	1.95244	0	Drink	1	DrinkCluster_1
1	54	4	2.01951	0	Drink	1	DrinkCluster_1
1	60	4	2.28417	0	Drink	1	DrinkCluster_1
1	60	4	1.72333	0	Drink	1	DrinkCluster_1
1	60	4	1.92083	0	Drink	1	DrinkCluster_1
1	60	4	1.26333	0	Drink	1	DrinkCluster_1
10	44	4	1.445	0	Drink	1	DrinkCluster_1
10	44	4	1.845	1	Drink	1	DrinkCluster_1
10	44	4	1.905	0	Drink	1	DrinkCluster_1
10	44	4	2.066	0	Drink	1	DrinkCluster_1
10	45	4	1.999	1	Drink	1	DrinkCluster_1
10	45	4	1.895	1	Drink	1	DrinkCluster_1
10	45	4	1.893	1	Drink	1	DrinkCluster_1
10	45	4	2.101	0	Drink	1	DrinkCluster_1
10	46	4	2.61058	0	Drink	1	DrinkCluster_1
10	46	4	1.75385	0	Drink	1	DrinkCluster_1
10	46	4	2.34423	0	Drink	1	DrinkCluster_1
10	46	4	1.94231	1	Drink	1	DrinkCluster_1
11	51	4	2.65227	0	Drink	1	DrinkCluster_1
11	51	4	1.99091	0	Drink	1	DrinkCluster_1
11	51	4	1.73295	0	Drink	1	DrinkCluster_1
11	51	4	2.69545	0	Drink	1	DrinkCluster_1
11	58	4	3.1869	0	Drink	1	DrinkCluster_1
11	58	4	2.30714	0	Drink	1	DrinkCluster_1
11	58	4	2.45714	1	Drink	1	DrinkCluster_1
11	58	4	1.29881	0	Drink	1	DrinkCluster_1
12	52	4	2.26121	0	Drink	3	DrinkCluster_3
12	52	4	2.08362	1	Drink	3	DrinkCluster_3
12	52	4	1.22759	1	Drink	3	DrinkCluster_3
12	52	4	1.66724	1	Drink	3	DrinkCluster_3
13	51	4	1.91364	0	Drink	3	DrinkCluster_3
13	51	4	2.33295	1	Drink	3	DrinkCluster_3
13	51	4	1.56818	1	Drink	3	DrinkCluster_3
13	51	4	2.12273	1	Drink	3	DrinkCluster_3
13	54	4	3.24886	1	Drink	3	DrinkCluster_3
13	54	4	1.93068	0	Drink	3	DrinkCluster_3
13	54	4	1.80455	1	Drink	3	DrinkCluster_3
13	54	4	1.90341	0	Drink	3	DrinkCluster_3
13	56	4	2.02407	0	Drink	3	DrinkCluster_3
13	56	4	2.37037	1	Drink	3	DrinkCluster_3
13	56	4	3.09444	1	Drink	3	DrinkCluster_3
13	56	4	1.77037	0	Drink	3	DrinkCluster_3
13	60	4	1.54712	0	Drink	3	DrinkCluster_3
13	60	4	1.36827	1	Drink	3	DrinkCluster_3
13	60	4	1.69519	1	Drink	3	DrinkCluster_3
13	60	4	1.47019	1	Drink	3	DrinkCluster_3
14	53	4	3.10481	0	Drink	3	DrinkCluster_3
14	53	4	2.17692	0	Drink	3	DrinkCluster_3
14	53	4	2.47308	0	Drink	3	DrinkCluster_3
14	53	4	1.68173	0	Drink	3	DrinkCluster_3
14	60	4	0.885185	1	Drink	3	DrinkCluster_3
14	60	4	2.39074	0	Drink	3	DrinkCluster_3
14	60	4	1.96667	0	Drink	3	DrinkCluster_3
14	60	4	2.34537	0	Drink	3	DrinkCluster_3
15	71	4	2.06667	1	Drink	2	DrinkCluster_2
15	71	4	1.67813	1	Drink	2	DrinkCluster_2
15	71	4	1.36979	0	Drink	2	DrinkCluster_2
15	71	4	2.19687	1	Drink	2	DrinkCluster_2
15	72	4	2.25648	0	Drink	2	DrinkCluster_2
15	72	4	1.93519	0	Drink	2	DrinkCluster_2
15	72	4	1.34907	0	Drink	2	DrinkCluster_2
15	72	4	1.65648	1	Drink	2	DrinkCluster_2
15	78	4	2.897	1	Drink	2	DrinkCluster_2
15	78	4	1.6	1	Drink	2	DrinkCluster_2
15	78	4	1.878	1	Drink	2	DrinkCluster_2
15	78	4	2.576	0	Drink	2	DrinkCluster_2
16	55	4	1.6803	1	Drink	1	DrinkCluster_1
16	55	4	1.66667	0	Drink	1	DrinkCluster_1
16	55	4	1.26667	0	Drink	1	DrinkCluster_1
16	55	4	1.19015	1	Drink	1	DrinkCluster_1
16	56	4	1.59464	1	Drink	1	DrinkCluster_1
16	56	4	2.98036	1	Drink	1	DrinkCluster_1
16	56	4	1.28214	1	Drink	1	DrinkCluster_1
16	56	4	1.13929	1	Drink	1	DrinkCluster_1
16	59	4	1.35	0	Drink	1	DrinkCluster_1
16	59	4	1.77656	0	Drink	1	DrinkCluster_1
16	59	4	1.56016	0	Drink	1	DrinkCluster_1
16	59	4	1.19687	0	Drink	1	DrinkCluster_1
16	60	4	2.26552	0	Drink	1	DrinkCluster_1
16	60	4	1.59224	0	Drink	1	DrinkCluster_1
16	60	4	1.62759	0	Drink	1	DrinkCluster_1
16	60	4	1.79655	0	Drink	1	DrinkCluster_1
17	62	4	2.3875	1	Drink	3	DrinkCluster_3
17	62	4	2.08917	0	Drink	3	DrinkCluster_3
17	62	4	1.1975	0	Drink	3	DrinkCluster_3
17	62	4	1.435	1	Drink	3	DrinkCluster_3
17	64	4	2.65172	1	Drink	3	DrinkCluster_3
17	64	4	2.11293	0	Drink	3	DrinkCluster_3
17	64	4	1.9319	0	Drink	3	DrinkCluster_3
17	64	4	1.80086	0	Drink	3	DrinkCluster_3
17	65	4	1.89483	0	Drink	3	DrinkCluster_3
17	65	4	1.42759	0	Drink	3	DrinkCluster_3
17	65	4	1.88879	0	Drink	3	DrinkCluster_3
17	65	4	1.36724	1	Drink	3	DrinkCluster_3
17	66	4	1.73306	1	Drink	3	DrinkCluster_3
17	66	4	1.60484	0	Drink	3	DrinkCluster_3
17	66	4	1.86774	0	Drink	3	DrinkCluster_3
17	66	4	1.7379	1	Drink	3	DrinkCluster_3
17	70	4	2.19242	0	Drink	3	DrinkCluster_3
17	70	4	2.20909	1	Drink	3	DrinkCluster_3
17	70	4	2.40758	0	Drink	3	DrinkCluster_3
17	70	4	2.1303	1	Drink	3	DrinkCluster_3
18	46	4	1.76705	0	Drink	2	DrinkCluster_2
18	46	4	1.425	0	Drink	2	DrinkCluster_2
18	46	4	2.17045	0	Drink	2	DrinkCluster_2
18	46	4	2.38068	0	Drink	2	DrinkCluster_2
2	72	4	2.689	0	Drink	3	DrinkCluster_3
2	72	4	2.685	1	Drink	3	DrinkCluster_3
2	72	4	2.379	0	Drink	3	DrinkCluster_3
2	72	4	2.922	0	Drink	3	DrinkCluster_3
2	74	4	1.91638	0	Drink	3	DrinkCluster_3
2	74	4	1.48017	0	Drink	3	DrinkCluster_3
2	74	4	1.34828	0	Drink	3	DrinkCluster_3
2	74	4	1.56897	1	Drink	3	DrinkCluster_3
2	78	4	2.16167	0	Drink	3	DrinkCluster_3
2	78	4	1.82333	0	Drink	3	DrinkCluster_3
2	78	4	2.395	1	Drink	3	DrinkCluster_3
2	78	4	2.02167	0	Drink	3	DrinkCluster_3
3	62	4	1.71196	1	Drink	3	DrinkCluster_3
3	62	4	1.93587	0	Drink	3	DrinkCluster_3
3	62	4	2.71087	0	Drink	3	DrinkCluster_3
3	62	4	1.57283	0	Drink	3	DrinkCluster_3
3	63	4	1.766	0	Drink	3	DrinkCluster_3
3	63	4	2.771	1	Drink	3	DrinkCluster_3
3	63	4	2.286	1	Drink	3	DrinkCluster_3
3	63	4	1.412	1	Drink	3	DrinkCluster_3
3	70	4	1.88696	0	Drink	3	DrinkCluster_3
3	70	4	2.33696	1	Drink	3	DrinkCluster_3
3	70	4	1.31196	0	Drink	3	DrinkCluster_3
3	70	4	2.4837	1	Drink	3	DrinkCluster_3
4	54	4	1.73409	0	Drink	2	DrinkCluster_2
4	54	4	3.40227	1	Drink	2	DrinkCluster_2
4	54	4	1.74886	1	Drink	2	DrinkCluster_2
4	54	4	1.96818	1	Drink	2	DrinkCluster_2
6	71	4	3.06196	0	Drink	1	DrinkCluster_1
6	71	4	1.1337	1	Drink	1	DrinkCluster_1
6	71	4	1.26196	0	Drink	1	DrinkCluster_1
6	71	4	2.35978	0	Drink	1	DrinkCluster_1
6	76	4	1.8337	1	Drink	1	DrinkCluster_1
6	76	4	2.50109	0	Drink	1	DrinkCluster_1
6	76	4	1.88478	1	Drink	1	DrinkCluster_1
6	76	4	1.70435	1	Drink	1	DrinkCluster_1
6	79	4	1.39688	1	Drink	1	DrinkCluster_1
6	79	4	1.30313	1	Drink	1	DrinkCluster_1
6	79	4	1.48646	1	Drink	1	DrinkCluster_1
6	79	4	1.97083	1	Drink	1	DrinkCluster_1
7	71	4	1.63214	1	Drink	3	DrinkCluster_3
7	71	4	2.55893	0	Drink	3	DrinkCluster_3
7	71	4	1.73839	1	Drink	3	DrinkCluster_3
7	71	4	1.50357	1	Drink	3	DrinkCluster_3
7	72	4	1.9475	1	Drink	3	DrinkCluster_3
7	72	4	1.61583	1	Drink	3	DrinkCluster_3
7	72	4	2.21583	0	Drink	3	DrinkCluster_3
7	72	4	1.21083	1	Drink	3	DrinkCluster_3
8	61	4	1.44205	1	Drink	2	DrinkCluster_2
8	61	4	1.88977	1	Drink	2	DrinkCluster_2
8	61	4	2.06818	0	Drink	2	DrinkCluster_2
8	61	4	2.51818	0	Drink	2	DrinkCluster_2
8	62	4	1.9663	0	Drink	2	DrinkCluster_2
8	62	4	2.58804	0	Drink	2	DrinkCluster_2
8	62	4	1.4413	0	Drink	2	DrinkCluster_2
8	62	4	1.95326	0	Drink	2	DrinkCluster_2
8	64	4	1.65865	1	Drink	2	DrinkCluster_2
8	64	4	2.06923	0	Drink	2	DrinkCluster_2
8	64	4	3.34327	0	Drink	2	DrinkCluster_2
8	64	4	1.80769	1	Drink	2	DrinkCluster_2
8	65	4	2.0663	1	Drink	2	DrinkCluster_2
8	65	4	1.81087	1	Drink	2	DrinkCluster_2
8	65	4	1.62935	1	Drink	2	DrinkCluster_2
8	65	4	1.86522	0	Drink	2	DrinkCluster_2
8	66	4	1.833	0	Drink	2	DrinkCluster_2
8	66	4	2.183	0	Drink	2	DrinkCluster_2
8	66	4	1.93	0	Drink	2	DrinkCluster_2
8	66	4	1.845	0	Drink	2	DrinkCluster_2
8	67	4	1.88542	1	Drink	2	DrinkCluster_2
8	67	4	2.6375	0	Drink	2	DrinkCluster_2
8	67	4	1.4375	1	Drink	2	DrinkCluster_2
8	67	4	1.32604	1	Drink	2	DrinkCluster_2
8	70	4	1.452	1	Drink	2	DrinkCluster_2
8	70	4	2.82	0	Drink	2	DrinkCluster_2
8	70	4	1.495	0	Drink	2	DrinkCluster_2
8	70	4	2.578	1	Drink	2	DrinkCluster_2
9	43	4	1.50769	0	Drink	2	DrinkCluster_2
9	43	4	1.30288	0	Drink	2	DrinkCluster_2
9	43	4	1.95096	1	Drink	2	DrinkCluster_2
9	43	4	1.83173	1	Drink	2	DrinkCluster_2
9	46	4	1.79327	1	Drink	2	DrinkCluster_2
9	46	4	2.6875	0	Drink	2	DrinkCluster_2
9	46	4	2.44135	0	Drink	2	DrinkCluster_2
9	46	4	1.43077	0	Drink	2	DrinkCluster_2
9	49	4	1.79375	0	Drink	2	DrinkCluster_2
9	49	4	3.62708	1	Drink	2	DrinkCluster_2
9	49	4	2.32812	0	Drink	2	DrinkCluster_2
9	49	4	2.96563	1	Drink	2	DrinkCluster_2
1	42	4	1.6575	1	Pour	2	PourCluster_2
1	42	4	1.955	1	Pour	2	PourCluster_2
1	42	4	1.20083	1	Pour	2	PourCluster_2
1	42	4	1.4225	1	Pour	2	PourCluster_2
1	45	4	1.785	0	Pour	2	PourCluster_2
1	45	4	1.51667	1	Pour	2	PourCluster_2
1	45	4	1.19	1	Pour	2	PourCluster_2
1	45	4	1.29417	1	Pour	2	PourCluster_2
1	47	4	2.68281	1	Pour	2	PourCluster_2
1	47	4	2.18438	1	Pour	2	PourCluster_2
1	47	4	1.53828	1	Pour	2	PourCluster_2
1	47	4	1.37813	1	Pour	2	PourCluster_2
1	48	4	2.0431	1	Pour	2	PourCluster_2
1	48	4	2.11466	1	Pour	2	PourCluster_2
1	48	4	1.57414	1	Pour	2	PourCluster_2
1	48	4	1.6	1	Pour	2	PourCluster_2
11	62	4	4.31316	0	Pour	3	PourCluster_3
11	62	4	1.89474	1	Pour	3	PourCluster_3
11	62	4	1.68026	1	Pour	3	PourCluster_3
11	62	4	2.38947	1	Pour	3	PourCluster_3
11	63	4	1.71023	0	Pour	3	PourCluster_3
11	63	4	1.56591	0	Pour	3	PourCluster_3
11	63	4	1.96705	1	Pour	3	PourCluster_3
11	63	4	1.52955	1	Pour	3	PourCluster_3
11	64	4	2.365	1	Pour	3	PourCluster_3
11	64	4	1.645	1	Pour	3	PourCluster_3
11	64	4	1.67125	1	Pour	3	PourCluster_3
11	64	4	1.8975	1	Pour	3	PourCluster_3
11	67	4	2.34405	1	Pour	3	PourCluster_3
11	67	4	1.65595	0	Pour	3	PourCluster_3
11	67	4	1.90714	1	Pour	3	PourCluster_3
11	67	4	2.06786	1	Pour	3	PourCluster_3
12	41	4	1.88846	0	Pour	1	PourCluster_1
12	41	4	2.60481	0	Pour	1	PourCluster_1
12	41	4	3.33077	1	Pour	1	PourCluster_1
12	41	4	2.51346	1	Pour	1	PourCluster_1
12	42	4	2.34286	0	Pour	1	PourCluster_1
12	42	4	2.4375	1	Pour	1	PourCluster_1
12	42	4	1.64732	0	Pour	1	PourCluster_1
12	42	4	1.90982	0	Pour	1	PourCluster_1
12	43	4	2.63839	0	Pour	1	PourCluster_1
12	43	4	1.77143	0	Pour	1	PourCluster_1
12	43	4	1.66875	0	Pour	1	PourCluster_1
12	43	4	1.68661	0	Pour	1	PourCluster_1
12	48	4	1.83571	0	Pour	1	PourCluster_1
12	48	4	2.11875	0	Pour	1	PourCluster_1
12	48	4	1.29018	0	Pour	1	PourCluster_1
12	48	4	1.57411	0	Pour	1	PourCluster_1
13	61	4	2.166	1	Pour	1	PourCluster_1
13	61	4	1.658	1	Pour	1	PourCluster_1
13	61	4	1.635	1	Pour	1	PourCluster_1
13	61	4	1.999	1	Pour	1	PourCluster_1
13	63	4	1.7975	0	Pour	1	PourCluster_1
13	63	4	1.30167	0	Pour	1	PourCluster_1
13	63	4	1.57833	1	Pour	1	PourCluster_1
13	63	4	1.6	0	Pour	1	PourCluster_1
13	64	4	2.36442	1	Pour	1	PourCluster_1
13	64	4	1.925	1	Pour	1	PourCluster_1
13	64	4	1.10769	1	Pour	1	PourCluster_1
13	64	4	2.15096	1	Pour	1	PourCluster_1
13	65	4	1.70769	0	Pour	1	PourCluster_1
13	65	4	2.21635	1	Pour	1	PourCluster_1
13	65	4	1.45192	1	Pour	1	PourCluster_1
13	65	4	1.55288	1	Pour	1	PourCluster_1
14	74	4	1.69038	1	Pour	1	PourCluster_1
14	74	4	1.87404	1	Pour	1	PourCluster_1
14	74	4	1.66538	0	Pour	1	PourCluster_1
14	74	4	2.42115	1	Pour	1	PourCluster_1
14	76	4	2.50076	1	Pour	1	PourCluster_1
14	76	4	1.70152	0	Pour	1	PourCluster_1
14	76	4	2.30985	1	Pour	1	PourCluster_1
14	76	4	2.44167	1	Pour	1	PourCluster_1
14	77	4	1.875	1	Pour	1	PourCluster_1
14	77	4	1.5463	1	Pour	1	PourCluster_1
14	77	4	1.9213	1	Pour	1	PourCluster_1
14	77	4	2.70556	1	Pour	1	PourCluster_1
14	78	4	NA	0	Pour	1	PourCluster_1
14	78	4	2.00268	1	Pour	1	PourCluster_1
14	78	4	1.19196	1	Pour	1	PourCluster_1
14	78	4	1.46964	1	Pour	1	PourCluster_1
15	44	4	2.2837	1	Pour	2	PourCluster_2
15	44	4	2.40652	1	Pour	2	PourCluster_2
15	44	4	1.84022	1	Pour	2	PourCluster_2
15	44	4	1.76848	1	Pour	2	PourCluster_2
15	46	4	1.139	1	Pour	2	PourCluster_2
15	46	4	2.28	0	Pour	2	PourCluster_2
15	46	4	2.152	1	Pour	2	PourCluster_2
15	46	4	1.447	0	Pour	2	PourCluster_2
15	47	4	2.77	0	Pour	2	PourCluster_2
15	47	4	2.096	1	Pour	2	PourCluster_2
15	47	4	1.382	1	Pour	2	PourCluster_2
15	47	4	1.538	1	Pour	2	PourCluster_2
15	49	4	1.78173	1	Pour	2	PourCluster_2
15	49	4	2.52308	1	Pour	2	PourCluster_2
15	49	4	1.57404	1	Pour	2	PourCluster_2
15	49	4	1.46154	1	Pour	2	PourCluster_2
15	50	4	1.60521	1	Pour	2	PourCluster_2
15	50	4	2.34167	1	Pour	2	PourCluster_2
15	50	4	2.675	1	Pour	2	PourCluster_2
15	50	4	1.61875	1	Pour	2	PourCluster_2
16	42	4	1.85625	1	Pour	2	PourCluster_2
16	42	4	1.46328	1	Pour	2	PourCluster_2
16	42	4	2.20469	1	Pour	2	PourCluster_2
16	42	4	1.52969	1	Pour	2	PourCluster_2
16	44	4	1.85417	0	Pour	2	PourCluster_2
16	44	4	1.82667	1	Pour	2	PourCluster_2
16	44	4	1.21833	1	Pour	2	PourCluster_2
16	44	4	1.35083	1	Pour	2	PourCluster_2
16	46	4	2.09	1	Pour	2	PourCluster_2
16	46	4	2.085	1	Pour	2	PourCluster_2
16	46	4	1.71583	1	Pour	2	PourCluster_2
16	46	4	1.28583	1	Pour	2	PourCluster_2
16	47	4	1.04922	1	Pour	2	PourCluster_2
16	47	4	1.32734	1	Pour	2	PourCluster_2
16	47	4	1.22109	1	Pour	2	PourCluster_2
16	47	4	1.37891	1	Pour	2	PourCluster_2
16	48	4	1.66094	0	Pour	2	PourCluster_2
16	48	4	1.225	0	Pour	2	PourCluster_2
16	48	4	1.56953	1	Pour	2	PourCluster_2
16	48	4	1.37266	1	Pour	2	PourCluster_2
17	54	4	1.31293	1	Pour	1	PourCluster_1
17	54	4	2.61638	1	Pour	1	PourCluster_1
17	54	4	1.26466	1	Pour	1	PourCluster_1
17	54	4	1.39914	0	Pour	1	PourCluster_1
17	56	4	1.37721	0	Pour	1	PourCluster_1
17	56	4	2.13603	1	Pour	1	PourCluster_1
17	56	4	1.59265	0	Pour	1	PourCluster_1
17	56	4	1.27206	1	Pour	1	PourCluster_1
18	61	4	2.2225	1	Pour	3	PourCluster_3
18	61	4	2.06875	1	Pour	3	PourCluster_3
18	61	4	2.31875	1	Pour	3	PourCluster_3
18	61	4	1.5125	1	Pour	3	PourCluster_3
18	63	4	2.66522	1	Pour	3	PourCluster_3
18	63	4	2.44674	1	Pour	3	PourCluster_3
18	63	4	1.18152	1	Pour	3	PourCluster_3
18	63	4	1.90978	1	Pour	3	PourCluster_3
2	46	4	2.54583	0	Pour	1	PourCluster_1
2	46	4	2.78021	1	Pour	1	PourCluster_1
2	46	4	2.85625	1	Pour	1	PourCluster_1
2	46	4	1.61458	1	Pour	1	PourCluster_1
3	46	4	2.15	0	Pour	1	PourCluster_1
3	46	4	1.69524	0	Pour	1	PourCluster_1
3	46	4	1.60833	1	Pour	1	PourCluster_1
3	46	4	1.45476	1	Pour	1	PourCluster_1
3	47	4	2.11667	1	Pour	1	PourCluster_1
3	47	4	1.53854	1	Pour	1	PourCluster_1
3	47	4	2.1	1	Pour	1	PourCluster_1
3	47	4	3.14688	0	Pour	1	PourCluster_1
4	79	4	2.25435	1	Pour	3	PourCluster_3
4	79	4	2.2587	1	Pour	3	PourCluster_3
4	79	4	1.63043	0	Pour	3	PourCluster_3
4	79	4	2.05761	1	Pour	3	PourCluster_3
6	42	4	2.247	0	Pour	2	PourCluster_2
6	42	4	2.378	1	Pour	2	PourCluster_2
6	42	4	1.438	1	Pour	2	PourCluster_2
6	42	4	1.169	0	Pour	2	PourCluster_2
6	46	4	2.00208	0	Pour	2	PourCluster_2
6	46	4	2.52083	0	Pour	2	PourCluster_2
6	46	4	1.94687	1	Pour	2	PourCluster_2
6	46	4	1.46354	0	Pour	2	PourCluster_2
7	56	4	1.61855	0	Pour	1	PourCluster_1
7	56	4	1.58306	1	Pour	1	PourCluster_1
7	56	4	2.07661	1	Pour	1	PourCluster_1
7	56	4	1.55645	0	Pour	1	PourCluster_1
8	53	4	3.76364	1	Pour	1	PourCluster_1
8	53	4	2.32045	1	Pour	1	PourCluster_1
8	53	4	1.48636	1	Pour	1	PourCluster_1
8	53	4	1.67841	1	Pour	1	PourCluster_1
8	54	4	1.8	1	Pour	1	PourCluster_1
8	54	4	2.35682	1	Pour	1	PourCluster_1
8	54	4	1.41364	1	Pour	1	PourCluster_1
8	54	4	2.01705	1	Pour	1	PourCluster_1
8	55	4	2.10952	1	Pour	3	PourCluster_3
8	55	4	3.08214	1	Pour	3	PourCluster_3
8	55	4	1.80238	0	Pour	3	PourCluster_3
8	55	4	1.83095	1	Pour	3	PourCluster_3
8	56	4	1.96591	0	Pour	1	PourCluster_1
8	56	4	2.03864	0	Pour	1	PourCluster_1
8	56	4	2.225	0	Pour	1	PourCluster_1
8	56	4	1.67045	0	Pour	1	PourCluster_1
8	57	4	2.0625	1	Pour	1	PourCluster_1
8	57	4	1.80795	0	Pour	1	PourCluster_1
8	57	4	1.88068	0	Pour	1	PourCluster_1
8	57	4	1.79205	0	Pour	1	PourCluster_1
8	60	4	2.48704	1	Pour	1	PourCluster_1
8	60	4	2.09444	1	Pour	1	PourCluster_1
8	60	4	1.70185	1	Pour	1	PourCluster_1
8	60	4	1.55185	1	Pour	1	PourCluster_1
9	62	4	1.64828	1	Pour	3	PourCluster_3
9	62	4	1.62328	1	Pour	3	PourCluster_3
9	62	4	1.34224	1	Pour	3	PourCluster_3
9	62	4	1.49741	1	Pour	3	PourCluster_3
9	63	4	1.73173	1	Pour	3	PourCluster_3
9	63	4	1.92308	1	Pour	3	PourCluster_3
9	63	4	1.93846	1	Pour	3	PourCluster_3
9	63	4	3.11346	1	Pour	3	PourCluster_3
9	66	4	1.84018	0	Pour	3	PourCluster_3
9	66	4	1.90804	0	Pour	3	PourCluster_3
9	66	4	1.52589	1	Pour	3	PourCluster_3
9	66	4	1.91339	1	Pour	3	PourCluster_3
1	53	5	NA	0	Drink	1	DrinkCluster_1
1	53	5	1.40781	1	Drink	1	DrinkCluster_1
1	53	5	1.69297	0	Drink	1	DrinkCluster_1
1	53	5	1.36016	1	Drink	1	DrinkCluster_1
1	54	5	1.49695	1	Drink	1	DrinkCluster_1
1	54	5	1.82378	0	Drink	1	DrinkCluster_1
1	54	5	1.80854	0	Drink	1	DrinkCluster_1
1	54	5	1.23537	0	Drink	1	DrinkCluster_1
1	60	5	1.71833	1	Drink	1	DrinkCluster_1
1	60	5	1.2925	0	Drink	1	DrinkCluster_1
1	60	5	1.52167	1	Drink	1	DrinkCluster_1
1	60	5	1.64167	0	Drink	1	DrinkCluster_1
10	44	5	2.542	0	Drink	1	DrinkCluster_1
10	44	5	1.799	0	Drink	1	DrinkCluster_1
10	44	5	1.3	0	Drink	1	DrinkCluster_1
10	44	5	2.253	0	Drink	1	DrinkCluster_1
10	45	5	1.528	0	Drink	1	DrinkCluster_1
10	45	5	1.609	0	Drink	1	DrinkCluster_1
10	45	5	2.701	0	Drink	1	DrinkCluster_1
10	45	5	2.85	0	Drink	1	DrinkCluster_1
10	46	5	2.63462	0	Drink	1	DrinkCluster_1
10	46	5	1.775	0	Drink	1	DrinkCluster_1
10	46	5	2.13846	0	Drink	1	DrinkCluster_1
10	46	5	2.80577	1	Drink	1	DrinkCluster_1
11	51	5	NA	0	Drink	1	DrinkCluster_1
11	51	5	3.19659	1	Drink	1	DrinkCluster_1
11	51	5	1.61818	1	Drink	1	DrinkCluster_1
11	51	5	2.28636	1	Drink	1	DrinkCluster_1
11	58	5	1.65238	1	Drink	1	DrinkCluster_1
11	58	5	1.62143	1	Drink	1	DrinkCluster_1
11	58	5	4.16786	1	Drink	1	DrinkCluster_1
11	58	5	2.87381	1	Drink	1	DrinkCluster_1
12	52	5	1.53966	1	Drink	3	DrinkCluster_3
12	52	5	2.16897	1	Drink	3	DrinkCluster_3
12	52	5	1.98707	1	Drink	3	DrinkCluster_3
12	52	5	NA	0	Drink	3	DrinkCluster_3
13	51	5	1.86023	1	Drink	3	DrinkCluster_3
13	51	5	3.9625	1	Drink	3	DrinkCluster_3
13	51	5	1.83409	1	Drink	3	DrinkCluster_3
13	51	5	2.12955	1	Drink	3	DrinkCluster_3
13	54	5	NA	0	Drink	3	DrinkCluster_3
13	54	5	NA	0	Drink	3	DrinkCluster_3
13	54	5	3.925	1	Drink	3	DrinkCluster_3
13	54	5	3.62273	0	Drink	3	DrinkCluster_3
13	56	5	2.66759	0	Drink	3	DrinkCluster_3
13	56	5	2.49537	1	Drink	3	DrinkCluster_3
13	56	5	3.09815	1	Drink	3	DrinkCluster_3
13	56	5	1.91019	1	Drink	3	DrinkCluster_3
13	60	5	1.41442	0	Drink	3	DrinkCluster_3
13	60	5	2.30288	0	Drink	3	DrinkCluster_3
13	60	5	2.83462	1	Drink	3	DrinkCluster_3
13	60	5	3.01442	0	Drink	3	DrinkCluster_3
14	53	5	1.33558	0	Drink	3	DrinkCluster_3
14	53	5	1.44327	0	Drink	3	DrinkCluster_3
14	53	5	3.85769	1	Drink	3	DrinkCluster_3
14	53	5	3.57596	1	Drink	3	DrinkCluster_3
14	60	5	1.89722	0	Drink	3	DrinkCluster_3
14	60	5	2.08056	0	Drink	3	DrinkCluster_3
14	60	5	2.72778	0	Drink	3	DrinkCluster_3
14	60	5	2.5963	0	Drink	3	DrinkCluster_3
15	71	5	2.48333	1	Drink	2	DrinkCluster_2
15	71	5	3.40729	1	Drink	2	DrinkCluster_2
15	71	5	2.64167	1	Drink	2	DrinkCluster_2
15	71	5	2.13437	1	Drink	2	DrinkCluster_2
15	72	5	2.78704	0	Drink	2	DrinkCluster_2
15	72	5	1.52037	1	Drink	2	DrinkCluster_2
15	72	5	2.84815	0	Drink	2	DrinkCluster_2
15	72	5	1.56481	1	Drink	2	DrinkCluster_2
15	78	5	2.58	1	Drink	2	DrinkCluster_2
15	78	5	2.829	0	Drink	2	DrinkCluster_2
15	78	5	2.687	1	Drink	2	DrinkCluster_2
15	78	5	2.841	1	Drink	2	DrinkCluster_2
16	55	5	1.37955	0	Drink	1	DrinkCluster_1
16	55	5	1.30227	1	Drink	1	DrinkCluster_1
16	55	5	NA	0	Drink	1	DrinkCluster_1
16	55	5	1.65227	1	Drink	1	DrinkCluster_1
16	56	5	1.92411	1	Drink	1	DrinkCluster_1
16	56	5	2.56964	0	Drink	1	DrinkCluster_1
16	56	5	1.96964	1	Drink	1	DrinkCluster_1
16	56	5	1.81161	1	Drink	1	DrinkCluster_1
16	59	5	2.29062	0	Drink	1	DrinkCluster_1
16	59	5	1.76797	1	Drink	1	DrinkCluster_1
16	59	5	1.23281	1	Drink	1	DrinkCluster_1
16	59	5	1.49453	0	Drink	1	DrinkCluster_1
16	60	5	2.29828	1	Drink	1	DrinkCluster_1
16	60	5	1.59828	0	Drink	1	DrinkCluster_1
16	60	5	2.30948	1	Drink	1	DrinkCluster_1
16	60	5	2.59655	1	Drink	1	DrinkCluster_1
17	62	5	3.02	1	Drink	3	DrinkCluster_3
17	62	5	1.36833	1	Drink	3	DrinkCluster_3
17	62	5	2.18917	0	Drink	3	DrinkCluster_3
17	62	5	1.52083	1	Drink	3	DrinkCluster_3
17	64	5	1.81897	0	Drink	3	DrinkCluster_3
17	64	5	1.40431	0	Drink	3	DrinkCluster_3
17	64	5	1.36034	0	Drink	3	DrinkCluster_3
17	64	5	3.05259	1	Drink	3	DrinkCluster_3
17	65	5	3.42931	1	Drink	3	DrinkCluster_3
17	65	5	3.17414	1	Drink	3	DrinkCluster_3
17	65	5	2.79483	1	Drink	3	DrinkCluster_3
17	65	5	1.65345	1	Drink	3	DrinkCluster_3
17	66	5	1.32903	1	Drink	3	DrinkCluster_3
17	66	5	1.52581	1	Drink	3	DrinkCluster_3
17	66	5	1.72823	1	Drink	3	DrinkCluster_3
17	66	5	1.14677	1	Drink	3	DrinkCluster_3
17	70	5	2.05303	1	Drink	3	DrinkCluster_3
17	70	5	1.8053	0	Drink	3	DrinkCluster_3
17	70	5	1.71439	1	Drink	3	DrinkCluster_3
17	70	5	2.19394	1	Drink	3	DrinkCluster_3
18	46	5	2.02045	0	Drink	2	DrinkCluster_2
18	46	5	2.83977	0	Drink	2	DrinkCluster_2
18	46	5	3.49545	1	Drink	2	DrinkCluster_2
18	46	5	2.3	0	Drink	2	DrinkCluster_2
2	72	5	NA	0	Drink	3	DrinkCluster_3
2	72	5	1.38	1	Drink	3	DrinkCluster_3
2	72	5	1.835	1	Drink	3	DrinkCluster_3
2	72	5	2.501	1	Drink	3	DrinkCluster_3
2	74	5	1.40259	1	Drink	3	DrinkCluster_3
2	74	5	1.57931	1	Drink	3	DrinkCluster_3
2	74	5	1.775	1	Drink	3	DrinkCluster_3
2	74	5	1.45	1	Drink	3	DrinkCluster_3
2	78	5	2.64583	1	Drink	3	DrinkCluster_3
2	78	5	1.56417	1	Drink	3	DrinkCluster_3
2	78	5	1.6275	1	Drink	3	DrinkCluster_3
2	78	5	1.9625	1	Drink	3	DrinkCluster_3
3	62	5	2.14348	1	Drink	3	DrinkCluster_3
3	62	5	1.24783	0	Drink	3	DrinkCluster_3
3	62	5	1.60326	0	Drink	3	DrinkCluster_3
3	62	5	NA	0	Drink	3	DrinkCluster_3
3	63	5	2.702	0	Drink	3	DrinkCluster_3
3	63	5	1.686	1	Drink	3	DrinkCluster_3
3	63	5	1.706	0	Drink	3	DrinkCluster_3
3	63	5	2.182	1	Drink	3	DrinkCluster_3
3	70	5	2.05	1	Drink	3	DrinkCluster_3
3	70	5	1.91957	1	Drink	3	DrinkCluster_3
3	70	5	1.84022	1	Drink	3	DrinkCluster_3
3	70	5	2.1163	1	Drink	3	DrinkCluster_3
4	54	5	2.04773	1	Drink	2	DrinkCluster_2
4	54	5	3.05	1	Drink	2	DrinkCluster_2
4	54	5	2.62386	0	Drink	2	DrinkCluster_2
4	54	5	1.99773	0	Drink	2	DrinkCluster_2
6	71	5	2.43913	1	Drink	1	DrinkCluster_1
6	71	5	1.16957	1	Drink	1	DrinkCluster_1
6	71	5	1.70978	1	Drink	1	DrinkCluster_1
6	71	5	1.84565	1	Drink	1	DrinkCluster_1
6	76	5	2.04783	1	Drink	1	DrinkCluster_1
6	76	5	2.40978	1	Drink	1	DrinkCluster_1
6	76	5	1.57609	1	Drink	1	DrinkCluster_1
6	76	5	1.69239	1	Drink	1	DrinkCluster_1
6	79	5	1.56146	0	Drink	1	DrinkCluster_1
6	79	5	1.65521	0	Drink	1	DrinkCluster_1
6	79	5	2.21771	1	Drink	1	DrinkCluster_1
6	79	5	3.02708	1	Drink	1	DrinkCluster_1
7	71	5	3.13482	1	Drink	3	DrinkCluster_3
7	71	5	1.20179	1	Drink	3	DrinkCluster_3
7	71	5	1.22143	1	Drink	3	DrinkCluster_3
7	71	5	1.25268	1	Drink	3	DrinkCluster_3
7	72	5	1.42	1	Drink	3	DrinkCluster_3
7	72	5	1.23667	1	Drink	3	DrinkCluster_3
7	72	5	1.24667	1	Drink	3	DrinkCluster_3
7	72	5	1.45583	1	Drink	3	DrinkCluster_3
8	61	5	1.89205	0	Drink	2	DrinkCluster_2
8	61	5	2.17045	1	Drink	2	DrinkCluster_2
8	61	5	1.76818	0	Drink	2	DrinkCluster_2
8	61	5	2.11364	0	Drink	2	DrinkCluster_2
8	62	5	1.75326	0	Drink	2	DrinkCluster_2
8	62	5	3.45761	0	Drink	2	DrinkCluster_2
8	62	5	3.02283	1	Drink	2	DrinkCluster_2
8	62	5	1.77174	1	Drink	2	DrinkCluster_2
8	64	5	NA	0	Drink	2	DrinkCluster_2
8	64	5	2.33077	1	Drink	2	DrinkCluster_2
8	64	5	1.53462	1	Drink	2	DrinkCluster_2
8	64	5	1.92404	1	Drink	2	DrinkCluster_2
8	65	5	2.14565	0	Drink	2	DrinkCluster_2
8	65	5	3.05652	0	Drink	2	DrinkCluster_2
8	65	5	2.4837	0	Drink	2	DrinkCluster_2
8	65	5	1.74783	1	Drink	2	DrinkCluster_2
8	66	5	3.013	0	Drink	2	DrinkCluster_2
8	66	5	3.705	0	Drink	2	DrinkCluster_2
8	66	5	1.82	0	Drink	2	DrinkCluster_2
8	66	5	2.688	0	Drink	2	DrinkCluster_2
8	67	5	1.98542	0	Drink	2	DrinkCluster_2
8	67	5	2.20104	1	Drink	2	DrinkCluster_2
8	67	5	2.23854	1	Drink	2	DrinkCluster_2
8	67	5	3.28125	0	Drink	2	DrinkCluster_2
8	70	5	1.504	0	Drink	2	DrinkCluster_2
8	70	5	3.443	0	Drink	2	DrinkCluster_2
8	70	5	2.294	1	Drink	2	DrinkCluster_2
8	70	5	2.603	1	Drink	2	DrinkCluster_2
9	43	5	2.02596	1	Drink	2	DrinkCluster_2
9	43	5	1.97692	1	Drink	2	DrinkCluster_2
9	43	5	1.38269	1	Drink	2	DrinkCluster_2
9	43	5	1.20096	1	Drink	2	DrinkCluster_2
9	46	5	1.81538	1	Drink	2	DrinkCluster_2
9	46	5	2.51923	1	Drink	2	DrinkCluster_2
9	46	5	1.67596	1	Drink	2	DrinkCluster_2
9	46	5	1.52788	1	Drink	2	DrinkCluster_2
9	49	5	1.4375	0	Drink	2	DrinkCluster_2
9	49	5	2.59063	1	Drink	2	DrinkCluster_2
9	49	5	2.10521	0	Drink	2	DrinkCluster_2
9	49	5	2.12604	1	Drink	2	DrinkCluster_2
1	42	5	1.43417	1	Pour	2	PourCluster_2
1	42	5	1.49	1	Pour	2	PourCluster_2
1	42	5	1.74167	1	Pour	2	PourCluster_2
1	42	5	1.71583	1	Pour	2	PourCluster_2
1	45	5	2.2125	1	Pour	2	PourCluster_2
1	45	5	2.07917	1	Pour	2	PourCluster_2
1	45	5	2.48	1	Pour	2	PourCluster_2
1	45	5	2.02083	1	Pour	2	PourCluster_2
1	47	5	1.90078	0	Pour	2	PourCluster_2
1	47	5	2.39062	0	Pour	2	PourCluster_2
1	47	5	1.66797	1	Pour	2	PourCluster_2
1	47	5	1.65469	1	Pour	2	PourCluster_2
1	48	5	2.62672	0	Pour	2	PourCluster_2
1	48	5	1.84052	1	Pour	2	PourCluster_2
1	48	5	2.89052	0	Pour	2	PourCluster_2
1	48	5	1.68707	1	Pour	2	PourCluster_2
11	62	5	3.93421	1	Pour	3	PourCluster_3
11	62	5	1.30263	1	Pour	3	PourCluster_3
11	62	5	3.24868	1	Pour	3	PourCluster_3
11	62	5	1.63421	1	Pour	3	PourCluster_3
11	63	5	2.09432	1	Pour	3	PourCluster_3
11	63	5	2.16136	1	Pour	3	PourCluster_3
11	63	5	1.73636	1	Pour	3	PourCluster_3
11	63	5	2.0375	1	Pour	3	PourCluster_3
11	64	5	1.605	1	Pour	3	PourCluster_3
11	64	5	1.92625	1	Pour	3	PourCluster_3
11	64	5	1.59375	1	Pour	3	PourCluster_3
11	64	5	2.1525	1	Pour	3	PourCluster_3
11	67	5	2.08571	1	Pour	3	PourCluster_3
11	67	5	1.93214	1	Pour	3	PourCluster_3
11	67	5	2.42976	1	Pour	3	PourCluster_3
11	67	5	1.9369	1	Pour	3	PourCluster_3
12	41	5	2.35673	1	Pour	1	PourCluster_1
12	41	5	1.41154	1	Pour	1	PourCluster_1
12	41	5	1.81731	1	Pour	1	PourCluster_1
12	41	5	1.52885	1	Pour	1	PourCluster_1
12	42	5	2.85446	0	Pour	1	PourCluster_1
12	42	5	2.16696	1	Pour	1	PourCluster_1
12	42	5	1.84821	0	Pour	1	PourCluster_1
12	42	5	3.20089	0	Pour	1	PourCluster_1
12	43	5	1.46607	0	Pour	1	PourCluster_1
12	43	5	2.41161	0	Pour	1	PourCluster_1
12	43	5	1.30625	0	Pour	1	PourCluster_1
12	43	5	2.16964	0	Pour	1	PourCluster_1
12	48	5	2.59554	1	Pour	1	PourCluster_1
12	48	5	2.14732	0	Pour	1	PourCluster_1
12	48	5	2.32857	1	Pour	1	PourCluster_1
12	48	5	1.34554	0	Pour	1	PourCluster_1
13	61	5	2.07	1	Pour	1	PourCluster_1
13	61	5	2.017	1	Pour	1	PourCluster_1
13	61	5	1.509	1	Pour	1	PourCluster_1
13	61	5	1.521	1	Pour	1	PourCluster_1
13	63	5	1.69417	1	Pour	1	PourCluster_1
13	63	5	3.315	0	Pour	1	PourCluster_1
13	63	5	1.51333	1	Pour	1	PourCluster_1
13	63	5	1.68583	1	Pour	1	PourCluster_1
13	64	5	1.35962	1	Pour	1	PourCluster_1
13	64	5	2.12596	1	Pour	1	PourCluster_1
13	64	5	1.65962	1	Pour	1	PourCluster_1
13	64	5	1.54327	1	Pour	1	PourCluster_1
13	65	5	1.59808	1	Pour	1	PourCluster_1
13	65	5	1.65096	1	Pour	1	PourCluster_1
13	65	5	1.94808	1	Pour	1	PourCluster_1
13	65	5	1.69135	1	Pour	1	PourCluster_1
14	74	5	1.79904	1	Pour	1	PourCluster_1
14	74	5	1.79904	1	Pour	1	PourCluster_1
14	74	5	3.13846	1	Pour	1	PourCluster_1
14	74	5	2.23365	0	Pour	1	PourCluster_1
14	76	5	2.77576	0	Pour	1	PourCluster_1
14	76	5	1.17879	0	Pour	1	PourCluster_1
14	76	5	1.63106	1	Pour	1	PourCluster_1
14	76	5	1.50909	1	Pour	1	PourCluster_1
14	77	5	1.7037	1	Pour	1	PourCluster_1
14	77	5	NA	0	Pour	1	PourCluster_1
14	77	5	1.58611	1	Pour	1	PourCluster_1
14	77	5	1.38704	1	Pour	1	PourCluster_1
14	78	5	1.94286	1	Pour	1	PourCluster_1
14	78	5	1.50714	1	Pour	1	PourCluster_1
14	78	5	1.88661	1	Pour	1	PourCluster_1
14	78	5	1.37946	0	Pour	1	PourCluster_1
15	44	5	2.89565	1	Pour	2	PourCluster_2
15	44	5	2.50761	1	Pour	2	PourCluster_2
15	44	5	1.39891	1	Pour	2	PourCluster_2
15	44	5	1.7913	1	Pour	2	PourCluster_2
15	46	5	1.116	1	Pour	2	PourCluster_2
15	46	5	1.528	1	Pour	2	PourCluster_2
15	46	5	2.675	1	Pour	2	PourCluster_2
15	46	5	3.341	0	Pour	2	PourCluster_2
15	47	5	1.991	1	Pour	2	PourCluster_2
15	47	5	2.291	1	Pour	2	PourCluster_2
15	47	5	1.771	1	Pour	2	PourCluster_2
15	47	5	2.253	1	Pour	2	PourCluster_2
15	49	5	3.04904	1	Pour	2	PourCluster_2
15	49	5	1.225	0	Pour	2	PourCluster_2
15	49	5	2.69904	1	Pour	2	PourCluster_2
15	49	5	3.16923	1	Pour	2	PourCluster_2
15	50	5	2.75521	1	Pour	2	PourCluster_2
15	50	5	2.04896	0	Pour	2	PourCluster_2
15	50	5	3.35208	0	Pour	2	PourCluster_2
15	50	5	2.57917	0	Pour	2	PourCluster_2
16	42	5	1.42109	1	Pour	2	PourCluster_2
16	42	5	2.66719	0	Pour	2	PourCluster_2
16	42	5	2.48047	1	Pour	2	PourCluster_2
16	42	5	1.84688	1	Pour	2	PourCluster_2
16	44	5	2.65417	0	Pour	2	PourCluster_2
16	44	5	1.96333	1	Pour	2	PourCluster_2
16	44	5	1.97417	0	Pour	2	PourCluster_2
16	44	5	3.06083	0	Pour	2	PourCluster_2
16	46	5	1.98083	0	Pour	2	PourCluster_2
16	46	5	1.37167	0	Pour	2	PourCluster_2
16	46	5	1.44	0	Pour	2	PourCluster_2
16	46	5	1.89833	0	Pour	2	PourCluster_2
16	47	5	1.58203	1	Pour	2	PourCluster_2
16	47	5	NA	0	Pour	2	PourCluster_2
16	47	5	2.37812	1	Pour	2	PourCluster_2
16	47	5	1.48125	1	Pour	2	PourCluster_2
16	48	5	2.31094	1	Pour	2	PourCluster_2
16	48	5	2.47891	0	Pour	2	PourCluster_2
16	48	5	1.4375	0	Pour	2	PourCluster_2
16	48	5	1.41953	0	Pour	2	PourCluster_2
17	54	5	2.29655	1	Pour	1	PourCluster_1
17	54	5	2.57845	1	Pour	1	PourCluster_1
17	54	5	NA	0	Pour	1	PourCluster_1
17	54	5	2.2681	1	Pour	1	PourCluster_1
17	56	5	1.62206	1	Pour	1	PourCluster_1
17	56	5	1.66324	1	Pour	1	PourCluster_1
17	56	5	1.56176	0	Pour	1	PourCluster_1
17	56	5	1.45147	1	Pour	1	PourCluster_1
18	61	5	3.28875	1	Pour	3	PourCluster_3
18	61	5	2.47875	1	Pour	3	PourCluster_3
18	61	5	2.0525	1	Pour	3	PourCluster_3
18	61	5	1.93625	1	Pour	3	PourCluster_3
18	63	5	1.4587	1	Pour	3	PourCluster_3
18	63	5	1.95109	1	Pour	3	PourCluster_3
18	63	5	1.81413	1	Pour	3	PourCluster_3
18	63	5	1.53478	1	Pour	3	PourCluster_3
2	46	5	1.98854	0	Pour	1	PourCluster_1
2	46	5	3.80833	0	Pour	1	PourCluster_1
2	46	5	1.3375	0	Pour	1	PourCluster_1
2	46	5	2.14167	0	Pour	1	PourCluster_1
3	46	5	1.34881	1	Pour	1	PourCluster_1
3	46	5	2.89643	1	Pour	1	PourCluster_1
3	46	5	1.80119	0	Pour	1	PourCluster_1
3	46	5	2.37738	1	Pour	1	PourCluster_1
3	47	5	NA	0	Pour	1	PourCluster_1
3	47	5	2.10312	1	Pour	1	PourCluster_1
3	47	5	1.79375	1	Pour	1	PourCluster_1
3	47	5	2.64375	1	Pour	1	PourCluster_1
4	79	5	1.99565	1	Pour	3	PourCluster_3
4	79	5	2.29457	1	Pour	3	PourCluster_3
4	79	5	1.44783	1	Pour	3	PourCluster_3
4	79	5	2.04783	1	Pour	3	PourCluster_3
6	42	5	2.079	0	Pour	2	PourCluster_2
6	42	5	2.461	1	Pour	2	PourCluster_2
6	42	5	1.594	0	Pour	2	PourCluster_2
6	42	5	2.714	0	Pour	2	PourCluster_2
6	46	5	1.55	0	Pour	2	PourCluster_2
6	46	5	1.97083	0	Pour	2	PourCluster_2
6	46	5	2.29896	1	Pour	2	PourCluster_2
6	46	5	1.625	0	Pour	2	PourCluster_2
7	56	5	1.83226	0	Pour	1	PourCluster_1
7	56	5	1.34032	0	Pour	1	PourCluster_1
7	56	5	1.50968	0	Pour	1	PourCluster_1
7	56	5	1.46855	0	Pour	1	PourCluster_1
8	53	5	2.9375	1	Pour	1	PourCluster_1
8	53	5	2.48409	0	Pour	1	PourCluster_1
8	53	5	2.26591	1	Pour	1	PourCluster_1
8	53	5	3.21705	1	Pour	1	PourCluster_1
8	54	5	1.72727	1	Pour	1	PourCluster_1
8	54	5	3.07955	1	Pour	1	PourCluster_1
8	54	5	1.55909	1	Pour	1	PourCluster_1
8	54	5	2.29205	1	Pour	1	PourCluster_1
8	55	5	2.59286	1	Pour	3	PourCluster_3
8	55	5	2.25357	1	Pour	3	PourCluster_3
8	55	5	1.63452	1	Pour	3	PourCluster_3
8	55	5	2.16667	1	Pour	3	PourCluster_3
8	56	5	3.48977	1	Pour	1	PourCluster_1
8	56	5	2.39886	1	Pour	1	PourCluster_1
8	56	5	2.00114	1	Pour	1	PourCluster_1
8	56	5	1.81136	1	Pour	1	PourCluster_1
8	57	5	2.33977	1	Pour	1	PourCluster_1
8	57	5	1.625	1	Pour	1	PourCluster_1
8	57	5	2.06591	1	Pour	1	PourCluster_1
8	57	5	2.23864	1	Pour	1	PourCluster_1
8	60	5	1.88426	1	Pour	1	PourCluster_1
8	60	5	2.02685	1	Pour	1	PourCluster_1
8	60	5	2.85278	0	Pour	1	PourCluster_1
8	60	5	2.27407	0	Pour	1	PourCluster_1
9	62	5	1.60172	1	Pour	3	PourCluster_3
9	62	5	2.18103	1	Pour	3	PourCluster_3
9	62	5	1.76121	1	Pour	3	PourCluster_3
9	62	5	1.69914	1	Pour	3	PourCluster_3
9	63	5	1.66154	1	Pour	3	PourCluster_3
9	63	5	3.225	1	Pour	3	PourCluster_3
9	63	5	1.43173	1	Pour	3	PourCluster_3
9	63	5	1.81538	1	Pour	3	PourCluster_3
9	66	5	1.44375	1	Pour	3	PourCluster_3
9	66	5	1.63125	1	Pour	3	PourCluster_3
9	66	5	2.54821	1	Pour	3	PourCluster_3
[truncated: 5,201 more rows]

## Sheet: Experiment 3
Sub	Trial	subj_idx	accuracy	rt	intention	clusterNo	cluster				Legend
10	62	5	1	2.207	Pour	2	PourCluster_2
10	62	5	0	1.923	Pour	2	PourCluster_2				Sub		Subject number of action execution participant
10	62	5	1	1.639	Pour	2	PourCluster_2				Trial		Trial number of action execution participant
10	62	5	1	1.56	Pour	2	PourCluster_2				subj_idx		Subject number of action observation participant
10	69	5	1	1.35435	Pour	2	PourCluster_2				rt		normalised reaction time of observation participant
10	69	5	1	1.89674	Pour	2	PourCluster_2				accuracy		accuracy of the observation participant
10	69	5	1	2.1163	Pour	2	PourCluster_2				intention		video intention
10	69	5	1	1.36957	Pour	2	PourCluster_2				cluster No		cluster number of the presented video for an intention
11	62	5	1	1.74605	Pour	3	PourCluster_3				cluster		unique cluster name
11	62	5	1	2.11053	Pour	3	PourCluster_3
11	62	5	1	1.43816	Pour	3	PourCluster_3
11	62	5	1	1.50789	Pour	3	PourCluster_3
11	66	5	1	1.99079	Pour	3	PourCluster_3
11	66	5	1	1.84474	Pour	3	PourCluster_3
11	66	5	1	1.55395	Pour	3	PourCluster_3
11	66	5	1	2.21184	Pour	3	PourCluster_3
11	68	5	1	1.94583	Pour	3	PourCluster_3
11	68	5	1	1.53611	Pour	3	PourCluster_3
11	68	5	1	1.54861	Pour	3	PourCluster_3
11	68	5	1	1.92917	Pour	3	PourCluster_3
12	41	5	1	2.04904	Pour	1	PourCluster_1
12	41	5	1	1.46827	Pour	1	PourCluster_1
12	41	5	1	1.7	Pour	1	PourCluster_1
12	41	5	1	1.61154	Pour	1	PourCluster_1
12	42	5	1	1.70268	Pour	1	PourCluster_1
12	42	5	1	1.52679	Pour	1	PourCluster_1
12	42	5	1	1.35179	Pour	1	PourCluster_1
12	42	5	1	1.85714	Pour	1	PourCluster_1
12	44	5	1	1.69259	Pour	1	PourCluster_1
12	44	5	1	1.89907	Pour	1	PourCluster_1
12	44	5	1	1.46852	Pour	1	PourCluster_1
12	44	5	0	2.01481	Pour	1	PourCluster_1
12	48	5	1	1.60357	Pour	1	PourCluster_1
12	48	5	1	1.34107	Pour	1	PourCluster_1
12	48	5	1	1.50982	Pour	1	PourCluster_1
12	48	5	1	1.57679	Pour	1	PourCluster_1
12	49	5	1	1.31	Pour	1	PourCluster_1
12	49	5	0	1.26667	Pour	1	PourCluster_1
12	49	5	1	1.76917	Pour	1	PourCluster_1
12	49	5	1	1.95083	Pour	1	PourCluster_1
13	68	5	1	1.46413	Pour	1	PourCluster_1
13	68	5	1	1.74022	Pour	1	PourCluster_1
13	68	5	1	1.60543	Pour	1	PourCluster_1
13	68	5	1	1.63587	Pour	1	PourCluster_1
14	71	5	0	1.0875	Pour	1	PourCluster_1
14	71	5	0	1.505	Pour	1	PourCluster_1
14	71	5	1	1.68	Pour	1	PourCluster_1
14	71	5	0	1.56833	Pour	1	PourCluster_1
14	72	5	1	2.43793	Pour	1	PourCluster_1
14	72	5	0	1.63362	Pour	1	PourCluster_1
14	72	5	0	1.52414	Pour	1	PourCluster_1
14	72	5	0	1.61121	Pour	1	PourCluster_1
14	74	5	1	1.79904	Pour	1	PourCluster_1
14	74	5	1	2.1125	Pour	1	PourCluster_1
14	74	5	0	2.48654	Pour	1	PourCluster_1
14	74	5	0	1.84904	Pour	1	PourCluster_1
14	76	5	0	1.32576	Pour	1	PourCluster_1
14	76	5	0	1.575	Pour	1	PourCluster_1
14	76	5	0	1.95227	Pour	1	PourCluster_1
14	76	5	0	1.42424	Pour	1	PourCluster_1
15	43	5	1	1.726	Pour	2	PourCluster_2
15	43	5	1	1.678	Pour	2	PourCluster_2
15	43	5	1	2.626	Pour	2	PourCluster_2
15	43	5	1	1.525	Pour	2	PourCluster_2
15	44	5	1	1.59348	Pour	2	PourCluster_2
15	44	5	1	1.65217	Pour	2	PourCluster_2
15	44	5	1	1.28804	Pour	2	PourCluster_2
15	44	5	1	1.63478	Pour	2	PourCluster_2
15	47	5	0	2.157	Pour	2	PourCluster_2
15	47	5	1	1.487	Pour	2	PourCluster_2
15	47	5	1	2.008	Pour	2	PourCluster_2
15	47	5	1	1.611	Pour	2	PourCluster_2
15	48	5	1	1.65	Pour	2	PourCluster_2
15	48	5	1	1.208	Pour	2	PourCluster_2
15	48	5	1	1.651	Pour	2	PourCluster_2
15	48	5	1	1.538	Pour	2	PourCluster_2
15	50	5	1	1.84688	Pour	2	PourCluster_2
15	50	5	1	1.55104	Pour	2	PourCluster_2
15	50	5	1	1.36354	Pour	2	PourCluster_2
15	50	5	1	1.70521	Pour	2	PourCluster_2
16	42	5	1	1.89844	Pour	2	PourCluster_2
16	42	5	1	1.44219	Pour	2	PourCluster_2
16	42	5	1	1.53047	Pour	2	PourCluster_2
16	42	5	1	1.17656	Pour	2	PourCluster_2
16	44	5	1	1.53333	Pour	2	PourCluster_2
16	44	5	1	1.90333	Pour	2	PourCluster_2
16	44	5	1	1.34667	Pour	2	PourCluster_2
16	44	5	1	1.295	Pour	2	PourCluster_2
16	50	5	1	1.2553	Pour	2	PourCluster_2
16	50	5	1	1.1303	Pour	2	PourCluster_2
16	50	5	1	1.28409	Pour	2	PourCluster_2
16	50	5	1	1.49545	Pour	2	PourCluster_2
18	61	5	1	2.10875	Pour	3	PourCluster_3
18	61	5	1	1.79125	Pour	3	PourCluster_3
18	61	5	1	1.755	Pour	3	PourCluster_3
18	61	5	1	1.64	Pour	3	PourCluster_3
18	63	5	1	1.59565	Pour	3	PourCluster_3
18	63	5	1	1.99022	Pour	3	PourCluster_3
18	63	5	1	1.34674	Pour	3	PourCluster_3
18	63	5	1	1.20435	Pour	3	PourCluster_3
18	64	5	1	2.22206	Pour	3	PourCluster_3
18	64	5	1	2.06029	Pour	3	PourCluster_3
18	64	5	1	1.77647	Pour	3	PourCluster_3
18	64	5	1	1.99412	Pour	3	PourCluster_3
18	66	5	1	1.67	Pour	3	PourCluster_3
18	66	5	1	1.63	Pour	3	PourCluster_3
18	66	5	1	2.19625	Pour	3	PourCluster_3
18	66	5	1	1.52	Pour	3	PourCluster_3
2	42	5	0	1.12292	Pour	1	PourCluster_1
2	42	5	0	1.86667	Pour	1	PourCluster_1
2	42	5	1	2.08333	Pour	1	PourCluster_1
2	42	5	0	1.54792	Pour	1	PourCluster_1
2	44	5	1	1.664	Pour	1	PourCluster_1
2	44	5	1	2.07	Pour	1	PourCluster_1
2	44	5	0	1.583	Pour	1	PourCluster_1
2	44	5	1	1.622	Pour	1	PourCluster_1
2	45	5	0	2.42292	Pour	1	PourCluster_1
2	45	5	0	2.4375	Pour	1	PourCluster_1
2	45	5	0	1.51771	Pour	1	PourCluster_1
2	45	5	0	1.42292	Pour	1	PourCluster_1
2	48	5	1	1.72396	Pour	1	PourCluster_1
2	48	5	1	1.56875	Pour	1	PourCluster_1
2	48	5	1	1.49583	Pour	1	PourCluster_1
2	48	5	1	1.87604	Pour	1	PourCluster_1
2	49	5	0	1.539	Pour	1	PourCluster_1
2	49	5	1	1.985	Pour	1	PourCluster_1
2	49	5	1	2.172	Pour	1	PourCluster_1
2	49	5	1	1.631	Pour	1	PourCluster_1
3	44	5	1	1.67292	Pour	1	PourCluster_1
3	44	5	1	1.28229	Pour	1	PourCluster_1
3	44	5	1	1.50521	Pour	1	PourCluster_1
3	44	5	1	1.72396	Pour	1	PourCluster_1
3	46	5	1	2.17857	Pour	1	PourCluster_1
3	46	5	1	1.90714	Pour	1	PourCluster_1
3	46	5	1	1.75952	Pour	1	PourCluster_1
3	46	5	1	1.62143	Pour	1	PourCluster_1
3	47	5	1	1.34062	Pour	1	PourCluster_1
3	47	5	1	1.63542	Pour	1	PourCluster_1
3	47	5	1	1.34479	Pour	1	PourCluster_1
3	47	5	1	1.49063	Pour	1	PourCluster_1
4	77	5	1	1.51818	Pour	3	PourCluster_3
4	77	5	1	1.39091	Pour	3	PourCluster_3
4	77	5	1	1.38068	Pour	3	PourCluster_3
4	77	5	1	2.12045	Pour	3	PourCluster_3
4	78	5	1	1.525	Pour	3	PourCluster_3
4	78	5	1	2.12717	Pour	3	PourCluster_3
4	78	5	1	1.22391	Pour	3	PourCluster_3
4	78	5	1	2.11522	Pour	3	PourCluster_3
4	79	5	1	1.86848	Pour	3	PourCluster_3
4	79	5	1	1.71087	Pour	3	PourCluster_3
4	79	5	1	1.73043	Pour	3	PourCluster_3
4	79	5	1	1.46304	Pour	3	PourCluster_3
4	80	5	1	2.02024	Pour	3	PourCluster_3
4	80	5	1	1.45119	Pour	3	PourCluster_3
4	80	5	1	2.72381	Pour	3	PourCluster_3
4	80	5	1	2.23452	Pour	3	PourCluster_3
6	41	5	1	1.33958	Pour	2	PourCluster_2
6	41	5	1	1.89688	Pour	2	PourCluster_2
6	41	5	1	1.35625	Pour	2	PourCluster_2
6	41	5	1	1.71771	Pour	2	PourCluster_2
6	42	5	1	1.319	Pour	2	PourCluster_2
6	42	5	1	1.382	Pour	2	PourCluster_2
6	42	5	1	1.65	Pour	2	PourCluster_2
6	42	5	1	1.791	Pour	2	PourCluster_2
6	43	5	1	1.33021	Pour	2	PourCluster_2
6	43	5	1	1.54271	Pour	2	PourCluster_2
6	43	5	1	1.36458	Pour	2	PourCluster_2
6	43	5	0	2.10312	Pour	2	PourCluster_2
6	44	5	1	1.619	Pour	2	PourCluster_2
6	44	5	1	1.785	Pour	2	PourCluster_2
6	44	5	1	1.735	Pour	2	PourCluster_2
6	44	5	1	1.472	Pour	2	PourCluster_2
6	45	5	1	1.34712	Pour	2	PourCluster_2
6	45	5	1	1.40769	Pour	2	PourCluster_2
6	45	5	1	1.40192	Pour	2	PourCluster_2
6	45	5	1	1.67596	Pour	2	PourCluster_2
6	47	5	1	1.72	Pour	2	PourCluster_2
6	47	5	1	1.459	Pour	2	PourCluster_2
6	47	5	1	1.544	Pour	2	PourCluster_2
6	47	5	1	1.382	Pour	2	PourCluster_2
6	49	5	1	1.446	Pour	2	PourCluster_2
6	49	5	1	1.89	Pour	2	PourCluster_2
6	49	5	1	1.466	Pour	2	PourCluster_2
6	49	5	1	1.293	Pour	2	PourCluster_2
7	51	5	0	1.90333	Pour	1	PourCluster_1
7	51	5	1	1.53333	Pour	1	PourCluster_1
7	51	5	0	2.15417	Pour	1	PourCluster_1
7	51	5	0	1.98	Pour	1	PourCluster_1
7	56	5	1	1.62903	Pour	1	PourCluster_1
7	56	5	0	1.75484	Pour	1	PourCluster_1
7	56	5	0	2.20806	Pour	1	PourCluster_1
7	56	5	0	1.80726	Pour	1	PourCluster_1
8	59	5	1	1.85833	Pour	1	PourCluster_1
8	59	5	1	1.74583	Pour	1	PourCluster_1
8	59	5	1	2.38229	Pour	1	PourCluster_1
8	59	5	1	1.45833	Pour	1	PourCluster_1
9	69	5	1	1.90714	Pour	3	PourCluster_3
9	69	5	1	1.81071	Pour	3	PourCluster_3
9	69	5	1	1.55536	Pour	3	PourCluster_3
9	69	5	1	1.19286	Pour	3	PourCluster_3
1	63	5	1	1.33056	Place	2	PlaceCluster_2
1	63	5	1	1.32778	Place	2	PlaceCluster_2
1	63	5	1	1.40833	Place	2	PlaceCluster_2
1	63	5	1	1.42037	Place	2	PlaceCluster_2
10	52	5	1	2.14773	Place	1	PlaceCluster_1
10	52	5	0	2.17159	Place	1	PlaceCluster_1
10	52	5	0	1.9	Place	1	PlaceCluster_1
10	52	5	0	1.77159	Place	1	PlaceCluster_1
10	53	5	1	1.82604	Place	1	PlaceCluster_1
10	53	5	1	1.80417	Place	1	PlaceCluster_1
10	53	5	0	2.45	Place	1	PlaceCluster_1
10	53	5	1	2.51979	Place	1	PlaceCluster_1
10	54	5	1	1.49674	Place	1	PlaceCluster_1
10	54	5	1	1.36413	Place	1	PlaceCluster_1
10	54	5	1	1.38804	Place	1	PlaceCluster_1
10	54	5	1	2.48804	Place	1	PlaceCluster_1
10	58	5	0	2.22159	Place	1	PlaceCluster_1
10	58	5	1	2.04091	Place	1	PlaceCluster_1
10	58	5	0	2.08864	Place	1	PlaceCluster_1
10	58	5	0	2.03636	Place	1	PlaceCluster_1
10	59	5	0	2.25682	Place	1	PlaceCluster_1
10	59	5	1	2.75	Place	1	PlaceCluster_1
10	59	5	1	1.91818	Place	1	PlaceCluster_1
10	59	5	0	1.98864	Place	1	PlaceCluster_1
10	60	5	1	2.32273	Place	1	PlaceCluster_1
10	60	5	0	2.59432	Place	1	PlaceCluster_1
10	60	5	0	2.40795	Place	1	PlaceCluster_1
10	60	5	1	2.95114	Place	1	PlaceCluster_1
12	70	5	1	1.792	Place	2	PlaceCluster_2
12	70	5	1	1.129	Place	2	PlaceCluster_2
12	70	5	1	1.861	Place	2	PlaceCluster_2
12	70	5	1	1.248	Place	2	PlaceCluster_2
13	41	5	1	1.31442	Place	1	PlaceCluster_1
13	41	5	1	1.19423	Place	1	PlaceCluster_1
13	41	5	1	1.66635	Place	1	PlaceCluster_1
13	41	5	1	1.28365	Place	1	PlaceCluster_1
13	45	5	1	2.22885	Place	1	PlaceCluster_1
13	45	5	1	1.70096	Place	1	PlaceCluster_1
13	45	5	1	1.57981	Place	1	PlaceCluster_1
13	45	5	1	2.55577	Place	1	PlaceCluster_1
15	53	5	0	1.86667	Place	1	PlaceCluster_1
15	53	5	0	1.74524	Place	1	PlaceCluster_1
15	53	5	1	2.07619	Place	1	PlaceCluster_1
15	53	5	0	1.68333	Place	1	PlaceCluster_1
15	54	5	0	2.195	Place	1	PlaceCluster_1
15	54	5	0	1.677	Place	1	PlaceCluster_1
15	54	5	1	1.788	Place	1	PlaceCluster_1
15	54	5	0	1.611	Place	1	PlaceCluster_1
15	57	5	0	1.76354	Place	1	PlaceCluster_1
15	57	5	1	2.06771	Place	1	PlaceCluster_1
15	57	5	0	1.38958	Place	1	PlaceCluster_1
15	57	5	0	1.51979	Place	1	PlaceCluster_1
15	58	5	0	1.562	Place	1	PlaceCluster_1
15	58	5	0	1.477	Place	1	PlaceCluster_1
15	58	5	0	1.671	Place	1	PlaceCluster_1
15	58	5	1	1.781	Place	1	PlaceCluster_1
15	59	5	0	2.02717	Place	1	PlaceCluster_1
15	59	5	1	2.66196	Place	1	PlaceCluster_1
15	59	5	0	1.93696	Place	1	PlaceCluster_1
15	59	5	0	2.07065	Place	1	PlaceCluster_1
16	64	5	0	2.34741	Place	2	PlaceCluster_2
16	64	5	0	1.53448	Place	2	PlaceCluster_2
16	64	5	0	1.85948	Place	2	PlaceCluster_2
16	64	5	0	1.42241	Place	2	PlaceCluster_2
16	67	5	1	1.38125	Place	2	PlaceCluster_2
16	67	5	0	1.80391	Place	2	PlaceCluster_2
16	67	5	1	1.63359	Place	2	PlaceCluster_2
16	67	5	0	1.77344	Place	2	PlaceCluster_2
17	42	5	1	1.94712	Place	1	PlaceCluster_1
17	42	5	1	2.18077	Place	1	PlaceCluster_1
17	42	5	1	1.83846	Place	1	PlaceCluster_1
17	42	5	1	1.63942	Place	1	PlaceCluster_1
17	45	5	1	1.41731	Place	1	PlaceCluster_1
17	45	5	1	1.975	Place	1	PlaceCluster_1
17	45	5	1	1.87981	Place	1	PlaceCluster_1
17	45	5	1	2.22981	Place	1	PlaceCluster_1
17	49	5	1	1.72759	Place	1	PlaceCluster_1
17	49	5	1	1.92241	Place	1	PlaceCluster_1
17	49	5	1	1.46897	Place	1	PlaceCluster_1
17	49	5	0	1.94655	Place	1	PlaceCluster_1
17	50	5	1	2.06739	Place	1	PlaceCluster_1
17	50	5	1	1.84565	Place	1	PlaceCluster_1
17	50	5	1	2.16304	Place	1	PlaceCluster_1
17	50	5	1	1.35217	Place	1	PlaceCluster_1
18	71	5	1	2.16579	Place	1	PlaceCluster_1
18	71	5	0	2.73289	Place	1	PlaceCluster_1
18	71	5	0	2.41316	Place	1	PlaceCluster_1
18	71	5	1	2.10789	Place	1	PlaceCluster_1
18	74	5	1	2.64737	Place	1	PlaceCluster_1
18	74	5	1	2.17368	Place	1	PlaceCluster_1
18	74	5	0	2.42237	Place	1	PlaceCluster_1
18	74	5	1	2.71842	Place	1	PlaceCluster_1
18	75	5	0	2.00789	Place	1	PlaceCluster_1
18	75	5	1	2.39868	Place	1	PlaceCluster_1
18	75	5	1	2.82105	Place	1	PlaceCluster_1
18	75	5	1	2.40789	Place	1	PlaceCluster_1
2	64	5	1	1.45476	Place	1	PlaceCluster_1
2	64	5	1	1.98095	Place	1	PlaceCluster_1
2	64	5	1	1.85119	Place	1	PlaceCluster_1
2	64	5	0	2.94524	Place	1	PlaceCluster_1
2	65	5	1	1.93333	Place	1	PlaceCluster_1
2	65	5	1	1.69479	Place	1	PlaceCluster_1
2	65	5	1	1.36042	Place	1	PlaceCluster_1
2	65	5	1	1.30729	Place	1	PlaceCluster_1
2	68	5	1	1.54545	Place	1	PlaceCluster_1
2	68	5	1	1.96364	Place	1	PlaceCluster_1
2	68	5	1	2.44773	Place	1	PlaceCluster_1
2	68	5	1	2.15909	Place	1	PlaceCluster_1
2	69	5	0	1.675	Place	1	PlaceCluster_1
2	69	5	1	1.55104	Place	1	PlaceCluster_1
2	69	5	1	2.04583	Place	1	PlaceCluster_1
2	69	5	1	1.47917	Place	1	PlaceCluster_1
2	70	5	1	1.84773	Place	1	PlaceCluster_1
2	70	5	1	1.86818	Place	1	PlaceCluster_1
2	70	5	1	1.81477	Place	1	PlaceCluster_1
2	70	5	1	1.53068	Place	1	PlaceCluster_1
3	51	5	1	1.69896	Place	1	PlaceCluster_1
3	51	5	0	2.36563	Place	1	PlaceCluster_1
3	51	5	1	1.54688	Place	1	PlaceCluster_1
3	51	5	1	1.44687	Place	1	PlaceCluster_1
3	52	5	0	2.60357	Place	1	PlaceCluster_1
3	52	5	1	1.94762	Place	1	PlaceCluster_1
3	52	5	0	2.17619	Place	1	PlaceCluster_1
3	52	5	1	2.29643	Place	1	PlaceCluster_1
4	62	5	1	2.12	Place	1	PlaceCluster_1
4	62	5	1	1.625	Place	1	PlaceCluster_1
4	62	5	1	2.3825	Place	1	PlaceCluster_1
4	62	5	1	1.88625	Place	1	PlaceCluster_1
4	64	5	1	2.62639	Place	1	PlaceCluster_1
4	64	5	1	2.37917	Place	1	PlaceCluster_1
4	64	5	0	2.74167	Place	1	PlaceCluster_1
4	64	5	1	2.8875	Place	1	PlaceCluster_1
4	67	5	1	1.53152	Place	1	PlaceCluster_1
4	67	5	1	1.79674	Place	1	PlaceCluster_1
4	67	5	1	1.5837	Place	1	PlaceCluster_1
4	67	5	1	2.5087	Place	1	PlaceCluster_1
4	68	5	1	2.39405	Place	1	PlaceCluster_1
4	68	5	0	1.79286	Place	1	PlaceCluster_1
4	68	5	1	1.72619	Place	1	PlaceCluster_1
4	68	5	1	1.69762	Place	1	PlaceCluster_1
6	57	5	1	1.31739	Place	2	PlaceCluster_2
6	57	5	1	2.125	Place	2	PlaceCluster_2
6	57	5	1	1.45652	Place	2	PlaceCluster_2
6	57	5	1	2.3337	Place	2	PlaceCluster_2
6	59	5	1	1.54375	Place	2	PlaceCluster_2
6	59	5	1	2.38542	Place	2	PlaceCluster_2
6	59	5	1	1.58542	Place	2	PlaceCluster_2
6	59	5	1	1.76979	Place	2	PlaceCluster_2
6	60	5	1	1.85543	Place	2	PlaceCluster_2
6	60	5	1	1.62935	Place	2	PlaceCluster_2
6	60	5	1	1.62065	Place	2	PlaceCluster_2
6	60	5	1	2.5337	Place	2	PlaceCluster_2
7	42	5	1	2.86964	Place	2	PlaceCluster_2
7	42	5	1	1.63661	Place	2	PlaceCluster_2
7	42	5	1	1.17857	Place	2	PlaceCluster_2
7	42	5	1	2.31607	Place	2	PlaceCluster_2
7	43	5	1	1.515	Place	2	PlaceCluster_2
7	43	5	1	1.836	Place	2	PlaceCluster_2
7	43	5	1	1.303	Place	2	PlaceCluster_2
7	43	5	1	2.096	Place	2	PlaceCluster_2
7	45	5	1	1.61759	Place	2	PlaceCluster_2
7	45	5	1	1.39352	Place	2	PlaceCluster_2
7	45	5	1	1.26296	Place	2	PlaceCluster_2
7	45	5	1	1.44722	Place	2	PlaceCluster_2
7	46	5	0	2.17593	Place	2	PlaceCluster_2
7	46	5	1	1.46759	Place	2	PlaceCluster_2
7	46	5	1	1.38704	Place	2	PlaceCluster_2
7	46	5	1	1.22685	Place	2	PlaceCluster_2
8	41	5	0	2.33426	Place	1	PlaceCluster_1
8	41	5	0	1.77778	Place	1	PlaceCluster_1
8	41	5	0	1.53889	Place	1	PlaceCluster_1
8	41	5	0	1.64907	Place	1	PlaceCluster_1
8	43	5	1	2.06771	Place	1	PlaceCluster_1
8	43	5	0	1.96562	Place	1	PlaceCluster_1
8	43	5	0	1.77604	Place	1	PlaceCluster_1
8	43	5	0	1.91458	Place	1	PlaceCluster_1
8	50	5	1	2.42981	Place	1	PlaceCluster_1
8	50	5	0	2.34712	Place	1	PlaceCluster_1
8	50	5	1	2.32019	Place	1	PlaceCluster_1
8	50	5	1	1.54615	Place	1	PlaceCluster_1
9	71	5	0	1.62826	Place	1	PlaceCluster_1
9	71	5	0	1.60217	Place	1	PlaceCluster_1
9	71	5	0	1.63478	Place	1	PlaceCluster_1
9	71	5	0	1.41413	Place	1	PlaceCluster_1
9	72	5	1	1.748	Place	1	PlaceCluster_1
9	72	5	0	1.601	Place	1	PlaceCluster_1
9	72	5	0	2.203	Place	1	PlaceCluster_1
9	72	5	0	1.551	Place	1	PlaceCluster_1
9	76	5	0	1.36442	Place	1	PlaceCluster_1
9	76	5	1	2.43365	Place	1	PlaceCluster_1
9	76	5	0	1.99038	Place	1	PlaceCluster_1
9	76	5	1	1.90865	Place	1	PlaceCluster_1
9	78	5	1	1.26667	Place	1	PlaceCluster_1
9	78	5	1	1.75937	Place	1	PlaceCluster_1
9	78	5	1	1.69896	Place	1	PlaceCluster_1
9	78	5	0	1.58438	Place	1	PlaceCluster_1
9	80	5	0	2.287	Place	1	PlaceCluster_1
9	80	5	0	2.185	Place	1	PlaceCluster_1
9	80	5	1	2.314	Place	1	PlaceCluster_1
9	80	5	1	2.223	Place	1	PlaceCluster_1
10	62	6	1	1.03	Pour	2	PourCluster_2
10	62	6	1	1.428	Pour	2	PourCluster_2
10	62	6	1	1.057	Pour	2	PourCluster_2
10	62	6	1	0.965	Pour	2	PourCluster_2
10	69	6	1	1.45326	Pour	2	PourCluster_2
10	69	6	1	0.955435	Pour	2	PourCluster_2
10	69	6	0	NA	Pour	2	PourCluster_2
10	69	6	1	1.25761	Pour	2	PourCluster_2
11	62	6	1	1.46974	Pour	3	PourCluster_3
11	62	6	1	1.86711	Pour	3	PourCluster_3
11	62	6	1	1.28684	Pour	3	PourCluster_3
11	62	6	1	0.927632	Pour	3	PourCluster_3
11	66	6	1	1.15	Pour	3	PourCluster_3
11	66	6	0	NA	Pour	3	PourCluster_3
11	66	6	1	1.14737	Pour	3	PourCluster_3
11	66	6	1	1.07237	Pour	3	PourCluster_3
11	68	6	0	2.36528	Pour	3	PourCluster_3
11	68	6	1	0.983333	Pour	3	PourCluster_3
11	68	6	1	1.225	Pour	3	PourCluster_3
11	68	6	1	1.08333	Pour	3	PourCluster_3
12	41	6	0	0.936538	Pour	1	PourCluster_1
12	41	6	1	1.40385	Pour	1	PourCluster_1
12	41	6	0	1.39904	Pour	1	PourCluster_1
12	41	6	0	0.874038	Pour	1	PourCluster_1
12	42	6	0	1.47679	Pour	1	PourCluster_1
12	42	6	0	1.25089	Pour	1	PourCluster_1
12	42	6	0	0.833036	Pour	1	PourCluster_1
12	42	6	0	0.759821	Pour	1	PourCluster_1
12	44	6	0	1.16944	Pour	1	PourCluster_1
12	44	6	1	1.08611	Pour	1	PourCluster_1
12	44	6	0	1.36296	Pour	1	PourCluster_1
12	44	6	0	0.80463	Pour	1	PourCluster_1
12	48	6	0	1.17232	Pour	1	PourCluster_1
12	48	6	0	1.00893	Pour	1	PourCluster_1
12	48	6	0	0.876786	Pour	1	PourCluster_1
12	48	6	0	0.935714	Pour	1	PourCluster_1
12	49	6	0	0.933333	Pour	1	PourCluster_1
12	49	6	0	1.04417	Pour	1	PourCluster_1
12	49	6	0	1.09	Pour	1	PourCluster_1
12	49	6	0	NA	Pour	1	PourCluster_1
13	68	6	1	1.34457	Pour	1	PourCluster_1
13	68	6	1	1.24457	Pour	1	PourCluster_1
13	68	6	1	1.3337	Pour	1	PourCluster_1
13	68	6	1	1.13913	Pour	1	PourCluster_1
14	71	6	0	1.26083	Pour	1	PourCluster_1
14	71	6	1	1.19083	Pour	1	PourCluster_1
14	71	6	0	1.0325	Pour	1	PourCluster_1
14	71	6	0	0.700833	Pour	1	PourCluster_1
14	72	6	0	0.902586	Pour	1	PourCluster_1
14	72	6	1	1.33793	Pour	1	PourCluster_1
14	72	6	0	1.04741	Pour	1	PourCluster_1
14	72	6	0	1.04914	Pour	1	PourCluster_1
14	74	6	1	1.35288	Pour	1	PourCluster_1
14	74	6	0	0.853846	Pour	1	PourCluster_1
14	74	6	0	1.06442	Pour	1	PourCluster_1
14	74	6	0	0.970192	Pour	1	PourCluster_1
14	76	6	1	0.774242	Pour	1	PourCluster_1
14	76	6	0	1.33712	Pour	1	PourCluster_1
14	76	6	0	1.05606	Pour	1	PourCluster_1
14	76	6	0	1.16136	Pour	1	PourCluster_1
15	43	6	1	1.383	Pour	2	PourCluster_2
15	43	6	1	1.309	Pour	2	PourCluster_2
15	43	6	1	0.905	Pour	2	PourCluster_2
15	43	6	0	1.177	Pour	2	PourCluster_2
15	44	6	0	NA	Pour	2	PourCluster_2
15	44	6	1	1.13804	Pour	2	PourCluster_2
15	44	6	1	0.923913	Pour	2	PourCluster_2
15	44	6	0	1.04674	Pour	2	PourCluster_2
15	47	6	1	1.256	Pour	2	PourCluster_2
15	47	6	0	1.589	Pour	2	PourCluster_2
15	47	6	1	1.242	Pour	2	PourCluster_2
15	47	6	1	1.114	Pour	2	PourCluster_2
15	48	6	1	1.07	Pour	2	PourCluster_2
15	48	6	1	0.863	Pour	2	PourCluster_2
15	48	6	1	1.263	Pour	2	PourCluster_2
15	48	6	1	1.142	Pour	2	PourCluster_2
15	50	6	1	1.53021	Pour	2	PourCluster_2
15	50	6	1	1.06458	Pour	2	PourCluster_2
15	50	6	1	1.16354	Pour	2	PourCluster_2
15	50	6	1	0.932292	Pour	2	PourCluster_2
16	42	6	0	1.41953	Pour	2	PourCluster_2
16	42	6	0	0.865625	Pour	2	PourCluster_2
16	42	6	1	0.990625	Pour	2	PourCluster_2
16	42	6	1	0.775781	Pour	2	PourCluster_2
16	44	6	1	1.07167	Pour	2	PourCluster_2
16	44	6	0	1.325	Pour	2	PourCluster_2
16	44	6	1	0.900833	Pour	2	PourCluster_2
16	44	6	1	0.904167	Pour	2	PourCluster_2
16	50	6	1	0.990909	Pour	2	PourCluster_2
16	50	6	1	1.40758	Pour	2	PourCluster_2
16	50	6	1	0.929545	Pour	2	PourCluster_2
16	50	6	1	0.834848	Pour	2	PourCluster_2
18	61	6	1	1.3675	Pour	3	PourCluster_3
18	61	6	1	1.07875	Pour	3	PourCluster_3
18	61	6	1	1.12125	Pour	3	PourCluster_3
18	61	6	1	1.065	Pour	3	PourCluster_3
18	63	6	1	0.893478	Pour	3	PourCluster_3
18	63	6	1	1.12065	Pour	3	PourCluster_3
18	63	6	1	1.45652	Pour	3	PourCluster_3
18	63	6	1	1.01413	Pour	3	PourCluster_3
18	64	6	1	1.28529	Pour	3	PourCluster_3
18	64	6	1	0.917647	Pour	3	PourCluster_3
18	64	6	1	1.75588	Pour	3	PourCluster_3
18	64	6	1	1.48382	Pour	3	PourCluster_3
18	66	6	1	1.4825	Pour	3	PourCluster_3
18	66	6	1	1.2125	Pour	3	PourCluster_3
18	66	6	0	NA	Pour	3	PourCluster_3
18	66	6	1	1.1375	Pour	3	PourCluster_3
2	42	6	0	NA	Pour	1	PourCluster_1
2	42	6	0	0.988542	Pour	1	PourCluster_1
2	42	6	0	1.14271	Pour	1	PourCluster_1
2	42	6	0	0.907292	Pour	1	PourCluster_1
2	44	6	1	1.456	Pour	1	PourCluster_1
2	44	6	0	1.225	Pour	1	PourCluster_1
2	44	6	0	0.988	Pour	1	PourCluster_1
2	44	6	0	NA	Pour	1	PourCluster_1
2	45	6	0	0.9875	Pour	1	PourCluster_1
2	45	6	0	1.62604	Pour	1	PourCluster_1
2	45	6	0	0.85	Pour	1	PourCluster_1
2	45	6	0	0.9875	Pour	1	PourCluster_1
2	48	6	0	0.94375	Pour	1	PourCluster_1
2	48	6	0	1.37083	Pour	1	PourCluster_1
2	48	6	0	1.06458	Pour	1	PourCluster_1
2	48	6	0	0.813542	Pour	1	PourCluster_1
2	49	6	0	1.456	Pour	1	PourCluster_1
2	49	6	0	1.088	Pour	1	PourCluster_1
2	49	6	0	0.842	Pour	1	PourCluster_1
2	49	6	0	0.933	Pour	1	PourCluster_1
3	44	6	1	1.01458	Pour	1	PourCluster_1
3	44	6	1	1.00729	Pour	1	PourCluster_1
3	44	6	0	NA	Pour	1	PourCluster_1
3	44	6	1	1.00521	Pour	1	PourCluster_1
3	46	6	1	1.20357	Pour	1	PourCluster_1
3	46	6	1	1.40119	Pour	1	PourCluster_1
3	46	6	0	0.935714	Pour	1	PourCluster_1
3	46	6	0	NA	Pour	1	PourCluster_1
3	47	6	1	1.38958	Pour	1	PourCluster_1
3	47	6	1	1.1625	Pour	1	PourCluster_1
3	47	6	1	1.05104	Pour	1	PourCluster_1
3	47	6	1	0.870833	Pour	1	PourCluster_1
4	77	6	1	1.58636	Pour	3	PourCluster_3
4	77	6	1	1.37955	Pour	3	PourCluster_3
4	77	6	1	1.12727	Pour	3	PourCluster_3
4	77	6	1	0.985227	Pour	3	PourCluster_3
4	78	6	1	1.65543	Pour	3	PourCluster_3
4	78	6	1	0.91413	Pour	3	PourCluster_3
4	78	6	1	0.902174	Pour	3	PourCluster_3
4	78	6	1	1.05326	Pour	3	PourCluster_3
4	79	6	1	1.4163	Pour	3	PourCluster_3
4	79	6	1	1.08804	Pour	3	PourCluster_3
4	79	6	1	0.990217	Pour	3	PourCluster_3
4	79	6	1	0.770652	Pour	3	PourCluster_3
4	80	6	1	1.00595	Pour	3	PourCluster_3
4	80	6	1	1.39167	Pour	3	PourCluster_3
4	80	6	1	0.696429	Pour	3	PourCluster_3
4	80	6	1	0.986905	Pour	3	PourCluster_3
6	41	6	0	0.988542	Pour	2	PourCluster_2
6	41	6	0	1.475	Pour	2	PourCluster_2
6	41	6	1	1.05937	Pour	2	PourCluster_2
6	41	6	1	1.09271	Pour	2	PourCluster_2
6	42	6	1	1.49	Pour	2	PourCluster_2
6	42	6	1	1.002	Pour	2	PourCluster_2
6	42	6	1	0.925	Pour	2	PourCluster_2
6	42	6	1	1.106	Pour	2	PourCluster_2
6	43	6	1	1.12604	Pour	2	PourCluster_2
6	43	6	1	0.877083	Pour	2	PourCluster_2
6	43	6	1	1.27083	Pour	2	PourCluster_2
6	43	6	1	0.873958	Pour	2	PourCluster_2
6	44	6	1	1.051	Pour	2	PourCluster_2
6	44	6	0	0.843	Pour	2	PourCluster_2
6	44	6	0	NA	Pour	2	PourCluster_2
6	44	6	1	0.79	Pour	2	PourCluster_2
6	45	6	1	0.935577	Pour	2	PourCluster_2
6	45	6	1	0.917308	Pour	2	PourCluster_2
6	45	6	1	1.02692	Pour	2	PourCluster_2
6	45	6	1	1.3125	Pour	2	PourCluster_2
6	47	6	0	1.1	Pour	2	PourCluster_2
6	47	6	0	1.53	Pour	2	PourCluster_2
6	47	6	1	1.36	Pour	2	PourCluster_2
6	47	6	0	1.127	Pour	2	PourCluster_2
6	49	6	1	1.189	Pour	2	PourCluster_2
6	49	6	0	1.526	Pour	2	PourCluster_2
6	49	6	1	0.988	Pour	2	PourCluster_2
6	49	6	1	1.091	Pour	2	PourCluster_2
7	51	6	0	0.935833	Pour	1	PourCluster_1
7	51	6	0	1.0425	Pour	1	PourCluster_1
7	51	6	0	0.871667	Pour	1	PourCluster_1
7	51	6	0	0.873333	Pour	1	PourCluster_1
7	56	6	0	0.953226	Pour	1	PourCluster_1
7	56	6	0	0.867742	Pour	1	PourCluster_1
7	56	6	0	0.859677	Pour	1	PourCluster_1
7	56	6	0	0.868548	Pour	1	PourCluster_1
8	59	6	1	1.20833	Pour	1	PourCluster_1
8	59	6	1	1.20417	Pour	1	PourCluster_1
8	59	6	1	0.942708	Pour	1	PourCluster_1
8	59	6	1	0.816667	Pour	1	PourCluster_1
9	69	6	1	1.38036	Pour	3	PourCluster_3
9	69	6	1	0.909821	Pour	3	PourCluster_3
9	69	6	1	0.798214	Pour	3	PourCluster_3
9	69	6	1	1.05446	Pour	3	PourCluster_3
1	63	6	1	1.20278	Place	2	PlaceCluster_2
1	63	6	1	0.868519	Place	2	PlaceCluster_2
1	63	6	1	0.988889	Place	2	PlaceCluster_2
1	63	6	1	0.892593	Place	2	PlaceCluster_2
10	52	6	0	1.16932	Place	1	PlaceCluster_1
10	52	6	0	1.10455	Place	1	PlaceCluster_1
10	52	6	0	1.21136	Place	1	PlaceCluster_1
10	52	6	1	1.04318	Place	1	PlaceCluster_1
10	53	6	0	1.68437	Place	1	PlaceCluster_1
10	53	6	1	1.39896	Place	1	PlaceCluster_1
10	53	6	0	1.28958	Place	1	PlaceCluster_1
10	53	6	0	NA	Place	1	PlaceCluster_1
10	54	6	1	1.475	Place	1	PlaceCluster_1
10	54	6	1	0.958696	Place	1	PlaceCluster_1
10	54	6	1	1.325	Place	1	PlaceCluster_1
10	54	6	1	1.10435	Place	1	PlaceCluster_1
10	58	6	1	1.46023	Place	1	PlaceCluster_1
10	58	6	1	1.42841	Place	1	PlaceCluster_1
10	58	6	0	NA	Place	1	PlaceCluster_1
10	58	6	1	1.38864	Place	1	PlaceCluster_1
10	59	6	0	1.02386	Place	1	PlaceCluster_1
10	59	6	1	1.45795	Place	1	PlaceCluster_1
10	59	6	0	0.963636	Place	1	PlaceCluster_1
10	59	6	0	1.37841	Place	1	PlaceCluster_1
10	60	6	1	1.475	Place	1	PlaceCluster_1
10	60	6	1	1.09091	Place	1	PlaceCluster_1
10	60	6	1	1.06023	Place	1	PlaceCluster_1
10	60	6	0	1.24545	Place	1	PlaceCluster_1
12	70	6	1	0.902	Place	2	PlaceCluster_2
12	70	6	1	0.81	Place	2	PlaceCluster_2
12	70	6	1	0.873	Place	2	PlaceCluster_2
12	70	6	1	0.873	Place	2	PlaceCluster_2
13	41	6	1	1.30385	Place	1	PlaceCluster_1
13	41	6	1	0.839423	Place	1	PlaceCluster_1
13	41	6	1	1.1	Place	1	PlaceCluster_1
13	41	6	1	1.15481	Place	1	PlaceCluster_1
13	45	6	1	1.22404	Place	1	PlaceCluster_1
13	45	6	1	1.14712	Place	1	PlaceCluster_1
13	45	6	1	1.00865	Place	1	PlaceCluster_1
13	45	6	1	0.988462	Place	1	PlaceCluster_1
15	53	6	1	1.6131	Place	1	PlaceCluster_1
15	53	6	0	1.26548	Place	1	PlaceCluster_1
15	53	6	0	1.08571	Place	1	PlaceCluster_1
15	53	6	0	1.30833	Place	1	PlaceCluster_1
15	54	6	1	1.22	Place	1	PlaceCluster_1
15	54	6	0	1.071	Place	1	PlaceCluster_1
15	54	6	1	1.084	Place	1	PlaceCluster_1
15	54	6	1	1.139	Place	1	PlaceCluster_1
15	57	6	0	1.06563	Place	1	PlaceCluster_1
15	57	6	1	1.16562	Place	1	PlaceCluster_1
15	57	6	0	0.9875	Place	1	PlaceCluster_1
15	57	6	0	1.22188	Place	1	PlaceCluster_1
15	58	6	0	1.429	Place	1	PlaceCluster_1
15	58	6	0	1.435	Place	1	PlaceCluster_1
15	58	6	0	NA	Place	1	PlaceCluster_1
15	58	6	0	1.096	Place	1	PlaceCluster_1
15	59	6	0	1.47065	Place	1	PlaceCluster_1
15	59	6	1	1.47826	Place	1	PlaceCluster_1
15	59	6	0	1.34565	Place	1	PlaceCluster_1
15	59	6	0	1.36957	Place	1	PlaceCluster_1
16	64	6	1	1.15259	Place	2	PlaceCluster_2
16	64	6	1	1.10948	Place	2	PlaceCluster_2
16	64	6	1	1.14483	Place	2	PlaceCluster_2
16	64	6	1	0.911207	Place	2	PlaceCluster_2
16	67	6	1	1.25625	Place	2	PlaceCluster_2
16	67	6	1	0.86875	Place	2	PlaceCluster_2
16	67	6	1	0.923438	Place	2	PlaceCluster_2
16	67	6	0	NA	Place	2	PlaceCluster_2
17	42	6	0	1.53173	Place	1	PlaceCluster_1
17	42	6	0	1.05	Place	1	PlaceCluster_1
17	42	6	1	1.20577	Place	1	PlaceCluster_1
17	42	6	1	1.30481	Place	1	PlaceCluster_1
17	45	6	1	1.24615	Place	1	PlaceCluster_1
17	45	6	1	1.05769	Place	1	PlaceCluster_1
17	45	6	1	1.28077	Place	1	PlaceCluster_1
17	45	6	1	0.9875	Place	1	PlaceCluster_1
17	49	6	0	1.34483	Place	1	PlaceCluster_1
17	49	6	1	1.22759	Place	1	PlaceCluster_1
17	49	6	0	1.26897	Place	1	PlaceCluster_1
17	49	6	0	1.15862	Place	1	PlaceCluster_1
17	50	6	1	1.75435	Place	1	PlaceCluster_1
17	50	6	0	1.32826	Place	1	PlaceCluster_1
17	50	6	1	1.21304	Place	1	PlaceCluster_1
17	50	6	1	1.11522	Place	1	PlaceCluster_1
18	71	6	1	1.25526	Place	1	PlaceCluster_1
18	71	6	1	1.63684	Place	1	PlaceCluster_1
18	71	6	1	1.34079	Place	1	PlaceCluster_1
18	71	6	1	1.29474	Place	1	PlaceCluster_1
18	74	6	1	1.65	Place	1	PlaceCluster_1
18	74	6	1	1.38553	Place	1	PlaceCluster_1
18	74	6	1	1.35789	Place	1	PlaceCluster_1
18	74	6	1	1.26842	Place	1	PlaceCluster_1
18	75	6	1	1.53158	Place	1	PlaceCluster_1
18	75	6	1	1.53816	Place	1	PlaceCluster_1
18	75	6	1	1.20526	Place	1	PlaceCluster_1
18	75	6	1	1.85658	Place	1	PlaceCluster_1
2	64	6	1	0.82619	Place	1	PlaceCluster_1
2	64	6	1	1.02976	Place	1	PlaceCluster_1
2	64	6	1	1.15833	Place	1	PlaceCluster_1
2	64	6	1	0.984524	Place	1	PlaceCluster_1
2	65	6	1	1.34271	Place	1	PlaceCluster_1
2	65	6	1	1.00625	Place	1	PlaceCluster_1
2	65	6	0	NA	Place	1	PlaceCluster_1
2	65	6	1	0.927083	Place	1	PlaceCluster_1
2	68	6	0	NA	Place	1	PlaceCluster_1
2	68	6	1	0.986364	Place	1	PlaceCluster_1
2	68	6	1	0.939773	Place	1	PlaceCluster_1
2	68	6	1	0.985227	Place	1	PlaceCluster_1
2	69	6	1	1.15833	Place	1	PlaceCluster_1
2	69	6	1	0.9875	Place	1	PlaceCluster_1
2	69	6	1	0.864583	Place	1	PlaceCluster_1
2	69	6	1	0.81875	Place	1	PlaceCluster_1
2	70	6	1	0.986364	Place	1	PlaceCluster_1
2	70	6	1	1.02614	Place	1	PlaceCluster_1
2	70	6	1	0.605682	Place	1	PlaceCluster_1
2	70	6	1	0.986364	Place	1	PlaceCluster_1
3	51	6	1	1.08438	Place	1	PlaceCluster_1
3	51	6	0	NA	Place	1	PlaceCluster_1
3	51	6	1	1.08021	Place	1	PlaceCluster_1
3	51	6	1	0.858333	Place	1	PlaceCluster_1
3	52	6	1	1.15	Place	1	PlaceCluster_1
3	52	6	1	1.20357	Place	1	PlaceCluster_1
3	52	6	0	NA	Place	1	PlaceCluster_1
3	52	6	1	1.07381	Place	1	PlaceCluster_1
4	62	6	1	1.11625	Place	1	PlaceCluster_1
4	62	6	1	1.05125	Place	1	PlaceCluster_1
4	62	6	1	1.065	Place	1	PlaceCluster_1
4	62	6	1	1.42125	Place	1	PlaceCluster_1
4	64	6	1	1.41806	Place	1	PlaceCluster_1
4	64	6	1	1.44444	Place	1	PlaceCluster_1
4	64	6	1	1.10833	Place	1	PlaceCluster_1
4	64	6	1	1.27778	Place	1	PlaceCluster_1
4	67	6	1	1.575	Place	1	PlaceCluster_1
4	67	6	1	1.33913	Place	1	PlaceCluster_1
4	67	6	1	1.0087	Place	1	PlaceCluster_1
4	67	6	1	0.9	Place	1	PlaceCluster_1
4	68	6	1	1.34286	Place	1	PlaceCluster_1
4	68	6	1	1.14048	Place	1	PlaceCluster_1
4	68	6	1	1.19167	Place	1	PlaceCluster_1
4	68	6	1	1.0869	Place	1	PlaceCluster_1
6	57	6	1	1.12174	Place	2	PlaceCluster_2
6	57	6	1	0.986957	Place	2	PlaceCluster_2
6	57	6	1	0.98587	Place	2	PlaceCluster_2
6	57	6	1	1.05543	Place	2	PlaceCluster_2
6	59	6	1	1.21042	Place	2	PlaceCluster_2
6	59	6	1	1.20938	Place	2	PlaceCluster_2
6	59	6	1	1.03854	Place	2	PlaceCluster_2
6	59	6	1	1.21979	Place	2	PlaceCluster_2
6	60	6	1	1.16413	Place	2	PlaceCluster_2
6	60	6	1	1.20326	Place	2	PlaceCluster_2
6	60	6	1	1.35978	Place	2	PlaceCluster_2
6	60	6	1	1.17935	Place	2	PlaceCluster_2
7	42	6	1	1.39464	Place	2	PlaceCluster_2
7	42	6	1	0.850893	Place	2	PlaceCluster_2
7	42	6	1	0.903571	Place	2	PlaceCluster_2
7	42	6	1	0.813393	Place	2	PlaceCluster_2
7	43	6	1	0.989	Place	2	PlaceCluster_2
7	43	6	1	1.159	Place	2	PlaceCluster_2
7	43	6	1	0.722	Place	2	PlaceCluster_2
7	43	6	1	0.988	Place	2	PlaceCluster_2
7	45	6	1	0.988889	Place	2	PlaceCluster_2
7	45	6	1	0.87963	Place	2	PlaceCluster_2
7	45	6	1	0.802778	Place	2	PlaceCluster_2
7	45	6	1	0.825926	Place	2	PlaceCluster_2
7	46	6	1	0.880556	Place	2	PlaceCluster_2
7	46	6	1	0.941667	Place	2	PlaceCluster_2
7	46	6	1	0.988889	Place	2	PlaceCluster_2
7	46	6	1	1.02685	Place	2	PlaceCluster_2
8	41	6	0	1.3713	Place	1	PlaceCluster_1
8	41	6	0	1.31111	Place	1	PlaceCluster_1
8	41	6	0	NA	Place	1	PlaceCluster_1
8	41	6	0	2.75463	Place	1	PlaceCluster_1
8	43	6	0	1.00417	Place	1	PlaceCluster_1
8	43	6	0	1.27083	Place	1	PlaceCluster_1
8	43	6	0	2.27292	Place	1	PlaceCluster_1
8	43	6	0	1.12917	Place	1	PlaceCluster_1
8	50	6	0	1.05673	Place	1	PlaceCluster_1
8	50	6	0	1.36058	Place	1	PlaceCluster_1
8	50	6	0	0.794231	Place	1	PlaceCluster_1
8	50	6	0	1.11154	Place	1	PlaceCluster_1
9	71	6	1	1.40543	Place	1	PlaceCluster_1
9	71	6	0	0.651087	Place	1	PlaceCluster_1
9	71	6	0	NA	Place	1	PlaceCluster_1
9	71	6	1	0.908696	Place	1	PlaceCluster_1
9	72	6	1	1.115	Place	1	PlaceCluster_1
9	72	6	0	0.897	Place	1	PlaceCluster_1
9	72	6	0	0.877	Place	1	PlaceCluster_1
9	72	6	0	1.255	Place	1	PlaceCluster_1
9	76	6	1	0.852885	Place	1	PlaceCluster_1
9	76	6	0	NA	Place	1	PlaceCluster_1
9	76	6	1	1.04038	Place	1	PlaceCluster_1
9	76	6	0	NA	Place	1	PlaceCluster_1
9	78	6	1	0.986458	Place	1	PlaceCluster_1
9	78	6	1	0.815625	Place	1	PlaceCluster_1
9	78	6	1	0.85625	Place	1	PlaceCluster_1
9	78	6	1	0.986458	Place	1	PlaceCluster_1
9	80	6	1	1.002	Place	1	PlaceCluster_1
9	80	6	1	0.94	Place	1	PlaceCluster_1
9	80	6	1	0.792	Place	1	PlaceCluster_1
9	80	6	1	1.069	Place	1	PlaceCluster_1
10	62	8	0	1.671	Pour	2	PourCluster_2
10	62	8	1	1.191	Pour	2	PourCluster_2
10	62	8	0	1.892	Pour	2	PourCluster_2
10	62	8	1	1.781	Pour	2	PourCluster_2
10	69	8	0	1.77826	Pour	2	PourCluster_2
10	69	8	1	2.14891	Pour	2	PourCluster_2
10	69	8	1	2.71413	Pour	2	PourCluster_2
10	69	8	0	1.52935	Pour	2	PourCluster_2
11	62	8	0	1.86974	Pour	3	PourCluster_3
11	62	8	1	2.44342	Pour	3	PourCluster_3
11	62	8	0	2.00789	Pour	3	PourCluster_3
11	62	8	1	1.83947	Pour	3	PourCluster_3
11	66	8	1	2.52632	Pour	3	PourCluster_3
11	66	8	1	1.65526	Pour	3	PourCluster_3
11	66	8	1	1.90132	Pour	3	PourCluster_3
11	66	8	1	1.95	Pour	3	PourCluster_3
11	68	8	0	1.87639	Pour	3	PourCluster_3
11	68	8	0	2.70278	Pour	3	PourCluster_3
11	68	8	0	1.7375	Pour	3	PourCluster_3
11	68	8	1	1.25	Pour	3	PourCluster_3
12	41	8	0	1.46923	Pour	1	PourCluster_1
12	41	8	0	1.78846	Pour	1	PourCluster_1
12	41	8	1	1.45192	Pour	1	PourCluster_1
12	41	8	0	1.36058	Pour	1	PourCluster_1
12	42	8	0	1.29643	Pour	1	PourCluster_1
12	42	8	1	1.34732	Pour	1	PourCluster_1
12	42	8	1	1.68661	Pour	1	PourCluster_1
12	42	8	0	0.819643	Pour	1	PourCluster_1
12	44	8	1	1.39074	Pour	1	PourCluster_1
12	44	8	0	1.65648	Pour	1	PourCluster_1
12	44	8	1	1.37037	Pour	1	PourCluster_1
12	44	8	1	1.29074	Pour	1	PourCluster_1
12	48	8	0	1.13214	Pour	1	PourCluster_1
12	48	8	0	1.50536	Pour	1	PourCluster_1
12	48	8	0	0.874107	Pour	1	PourCluster_1
12	48	8	1	1.50625	Pour	1	PourCluster_1
12	49	8	0	1.855	Pour	1	PourCluster_1
12	49	8	1	1.57833	Pour	1	PourCluster_1
12	49	8	1	1.545	Pour	1	PourCluster_1
12	49	8	1	1.815	Pour	1	PourCluster_1
13	68	8	0	1.725	Pour	1	PourCluster_1
13	68	8	0	1.79348	Pour	1	PourCluster_1
13	68	8	0	1.92717	Pour	1	PourCluster_1
13	68	8	1	1.52826	Pour	1	PourCluster_1
14	71	8	1	1.61083	Pour	1	PourCluster_1
14	71	8	1	1.44417	Pour	1	PourCluster_1
14	71	8	1	1.35667	Pour	1	PourCluster_1
14	71	8	1	1.93667	Pour	1	PourCluster_1
14	72	8	0	1.24138	Pour	1	PourCluster_1
14	72	8	1	1.46897	Pour	1	PourCluster_1
14	72	8	1	1.32328	Pour	1	PourCluster_1
14	72	8	1	1.39397	Pour	1	PourCluster_1
14	74	8	1	1.75288	Pour	1	PourCluster_1
14	74	8	0	1.16058	Pour	1	PourCluster_1
14	74	8	0	1.62885	Pour	1	PourCluster_1
14	74	8	1	1.27596	Pour	1	PourCluster_1
14	76	8	1	1.54015	Pour	1	PourCluster_1
14	76	8	1	1.85	Pour	1	PourCluster_1
14	76	8	0	1.83409	Pour	1	PourCluster_1
14	76	8	1	1.47121	Pour	1	PourCluster_1
15	43	8	0	1.377	Pour	2	PourCluster_2
15	43	8	1	1.287	Pour	2	PourCluster_2
15	43	8	1	1.526	Pour	2	PourCluster_2
15	43	8	1	1.605	Pour	2	PourCluster_2
15	44	8	1	1.37935	Pour	2	PourCluster_2
15	44	8	1	1.53913	Pour	2	PourCluster_2
15	44	8	0	1.39239	Pour	2	PourCluster_2
15	44	8	1	2.33913	Pour	2	PourCluster_2
15	47	8	0	1.72	Pour	2	PourCluster_2
15	47	8	0	1.333	Pour	2	PourCluster_2
15	47	8	1	1.25	Pour	2	PourCluster_2
15	47	8	1	1.329	Pour	2	PourCluster_2
15	48	8	1	1.646	Pour	2	PourCluster_2
15	48	8	1	2.29	Pour	2	PourCluster_2
15	48	8	0	1.541	Pour	2	PourCluster_2
15	48	8	1	2.051	Pour	2	PourCluster_2
15	50	8	1	1.34271	Pour	2	PourCluster_2
15	50	8	1	1.83438	Pour	2	PourCluster_2
15	50	8	1	1.90938	Pour	2	PourCluster_2
15	50	8	1	1.62083	Pour	2	PourCluster_2
16	42	8	1	2.03516	Pour	2	PourCluster_2
16	42	8	1	1.05703	Pour	2	PourCluster_2
16	42	8	1	1.22188	Pour	2	PourCluster_2
16	42	8	1	2.13437	Pour	2	PourCluster_2
16	44	8	1	1.85833	Pour	2	PourCluster_2
16	44	8	1	1.13667	Pour	2	PourCluster_2
16	44	8	1	1.05417	Pour	2	PourCluster_2
16	44	8	1	1.485	Pour	2	PourCluster_2
16	50	8	1	1.26742	Pour	2	PourCluster_2
16	50	8	1	1.18106	Pour	2	PourCluster_2
16	50	8	1	1.58864	Pour	2	PourCluster_2
16	50	8	1	1.18182	Pour	2	PourCluster_2
18	61	8	0	1.12	Pour	3	PourCluster_3
18	61	8	0	1.7425	Pour	3	PourCluster_3
18	61	8	0	2.61375	Pour	3	PourCluster_3
18	61	8	1	1.6575	Pour	3	PourCluster_3
18	63	8	1	2.07391	Pour	3	PourCluster_3
18	63	8	1	1.20761	Pour	3	PourCluster_3
18	63	8	0	2.08261	Pour	3	PourCluster_3
18	63	8	1	1.91413	Pour	3	PourCluster_3
18	64	8	0	2.31618	Pour	3	PourCluster_3
18	64	8	0	2.32941	Pour	3	PourCluster_3
18	64	8	0	2.71029	Pour	3	PourCluster_3
18	64	8	0	2.20147	Pour	3	PourCluster_3
18	66	8	0	2.0175	Pour	3	PourCluster_3
18	66	8	1	3.07625	Pour	3	PourCluster_3
18	66	8	1	2.15625	Pour	3	PourCluster_3
18	66	8	1	1.8725	Pour	3	PourCluster_3
2	42	8	1	1.49479	Pour	1	PourCluster_1
2	42	8	1	1.80208	Pour	1	PourCluster_1
2	42	8	0	1.34583	Pour	1	PourCluster_1
2	42	8	0	1.25937	Pour	1	PourCluster_1
2	44	8	0	1.285	Pour	1	PourCluster_1
2	44	8	1	1.951	Pour	1	PourCluster_1
2	44	8	0	1.711	Pour	1	PourCluster_1
2	44	8	1	1.636	Pour	1	PourCluster_1
2	45	8	1	2.25521	Pour	1	PourCluster_1
2	45	8	0	1.21458	Pour	1	PourCluster_1
2	45	8	1	1.58438	Pour	1	PourCluster_1
2	45	8	1	1.75521	Pour	1	PourCluster_1
2	48	8	1	1.87083	Pour	1	PourCluster_1
2	48	8	0	2.55208	Pour	1	PourCluster_1
2	48	8	0	1.15208	Pour	1	PourCluster_1
2	48	8	0	2.02604	Pour	1	PourCluster_1
2	49	8	1	1.695	Pour	1	PourCluster_1
2	49	8	0	1.674	Pour	1	PourCluster_1
2	49	8	0	1.221	Pour	1	PourCluster_1
2	49	8	0	1.64	Pour	1	PourCluster_1
3	44	8	0	1.46458	Pour	1	PourCluster_1
3	44	8	0	1.33333	Pour	1	PourCluster_1
3	44	8	1	1.10104	Pour	1	PourCluster_1
3	44	8	1	2.03854	Pour	1	PourCluster_1
3	46	8	1	1.82738	Pour	1	PourCluster_1
3	46	8	0	1.77262	Pour	1	PourCluster_1
3	46	8	1	1.61667	Pour	1	PourCluster_1
3	46	8	1	2.92976	Pour	1	PourCluster_1
3	47	8	1	1.81771	Pour	1	PourCluster_1
3	47	8	1	1.29792	Pour	1	PourCluster_1
3	47	8	1	1.96979	Pour	1	PourCluster_1
3	47	8	1	1.64688	Pour	1	PourCluster_1
4	77	8	0	1.66705	Pour	3	PourCluster_3
4	77	8	0	2.27159	Pour	3	PourCluster_3
4	77	8	1	2.24318	Pour	3	PourCluster_3
4	77	8	1	2.45455	Pour	3	PourCluster_3
4	78	8	1	1.81739	Pour	3	PourCluster_3
4	78	8	1	1.83913	Pour	3	PourCluster_3
4	78	8	1	1.29783	Pour	3	PourCluster_3
4	78	8	1	1.675	Pour	3	PourCluster_3
4	79	8	1	1.51413	Pour	3	PourCluster_3
4	79	8	0	2.78043	Pour	3	PourCluster_3
4	79	8	0	1.85978	Pour	3	PourCluster_3
4	79	8	1	1.85435	Pour	3	PourCluster_3
4	80	8	1	2.09048	Pour	3	PourCluster_3
4	80	8	1	1.20952	Pour	3	PourCluster_3
4	80	8	1	2.4119	Pour	3	PourCluster_3
4	80	8	1	1.49286	Pour	3	PourCluster_3
6	41	8	0	1.83854	Pour	2	PourCluster_2
6	41	8	1	1.84792	Pour	2	PourCluster_2
6	41	8	1	1.86563	Pour	2	PourCluster_2
6	41	8	1	1.45417	Pour	2	PourCluster_2
6	42	8	0	1.623	Pour	2	PourCluster_2
6	42	8	1	1.915	Pour	2	PourCluster_2
6	42	8	1	1.605	Pour	2	PourCluster_2
6	42	8	0	1.889	Pour	2	PourCluster_2
6	43	8	0	1.93542	Pour	2	PourCluster_2
6	43	8	0	1.25104	Pour	2	PourCluster_2
6	43	8	1	1.48438	Pour	2	PourCluster_2
6	43	8	1	1.40833	Pour	2	PourCluster_2
6	44	8	1	1.58	Pour	2	PourCluster_2
6	44	8	1	2.42	Pour	2	PourCluster_2
6	44	8	1	1.595	Pour	2	PourCluster_2
6	44	8	1	1.744	Pour	2	PourCluster_2
6	45	8	0	1.42212	Pour	2	PourCluster_2
6	45	8	0	1.54615	Pour	2	PourCluster_2
6	45	8	1	1.83846	Pour	2	PourCluster_2
6	45	8	0	1.70385	Pour	2	PourCluster_2
6	47	8	1	1.364	Pour	2	PourCluster_2
6	47	8	1	2.024	Pour	2	PourCluster_2
6	47	8	0	1.423	Pour	2	PourCluster_2
6	47	8	1	1.483	Pour	2	PourCluster_2
6	49	8	1	1.751	Pour	2	PourCluster_2
6	49	8	0	1.85	Pour	2	PourCluster_2
6	49	8	1	1.396	Pour	2	PourCluster_2
6	49	8	1	2.012	Pour	2	PourCluster_2
7	51	8	0	1.46583	Pour	1	PourCluster_1
7	51	8	0	1.51583	Pour	1	PourCluster_1
7	51	8	0	1.13417	Pour	1	PourCluster_1
7	51	8	0	1.2075	Pour	1	PourCluster_1
7	56	8	0	1.5879	Pour	1	PourCluster_1
7	56	8	0	1.35645	Pour	1	PourCluster_1
7	56	8	0	1.85806	Pour	1	PourCluster_1
7	56	8	0	1.23226	Pour	1	PourCluster_1
8	59	8	1	2.24375	Pour	1	PourCluster_1
8	59	8	0	1.50729	Pour	1	PourCluster_1
8	59	8	0	1.46354	Pour	1	PourCluster_1
8	59	8	1	1.8375	Pour	1	PourCluster_1
9	69	8	1	1.66518	Pour	3	PourCluster_3
9	69	8	1	2.075	Pour	3	PourCluster_3
9	69	8	1	1.58304	Pour	3	PourCluster_3
9	69	8	0	1.77768	Pour	3	PourCluster_3
1	63	8	1	1.94815	Place	2	PlaceCluster_2
1	63	8	1	1.21204	Place	2	PlaceCluster_2
1	63	8	1	1.475	Place	2	PlaceCluster_2
1	63	8	1	1.23796	Place	2	PlaceCluster_2
10	52	8	0	1.84773	Place	1	PlaceCluster_1
10	52	8	1	2.00114	Place	1	PlaceCluster_1
10	52	8	0	1.95341	Place	1	PlaceCluster_1
10	52	8	1	1.18068	Place	1	PlaceCluster_1
10	53	8	0	2.16771	Place	1	PlaceCluster_1
10	53	8	1	2.39688	Place	1	PlaceCluster_1
10	53	8	1	1.89792	Place	1	PlaceCluster_1
10	53	8	0	2.00417	Place	1	PlaceCluster_1
10	54	8	1	1.29783	Place	1	PlaceCluster_1
10	54	8	1	1.46957	Place	1	PlaceCluster_1
10	54	8	1	1.76957	Place	1	PlaceCluster_1
10	54	8	0	1.50217	Place	1	PlaceCluster_1
10	58	8	0	2.09318	Place	1	PlaceCluster_1
10	58	8	0	2.39659	Place	1	PlaceCluster_1
10	58	8	1	1.625	Place	1	PlaceCluster_1
10	58	8	1	1.85227	Place	1	PlaceCluster_1
10	59	8	1	1.79659	Place	1	PlaceCluster_1
10	59	8	0	1.55568	Place	1	PlaceCluster_1
10	59	8	1	2.35682	Place	1	PlaceCluster_1
10	59	8	0	2.70341	Place	1	PlaceCluster_1
10	60	8	1	1.83523	Place	1	PlaceCluster_1
10	60	8	1	1.81023	Place	1	PlaceCluster_1
10	60	8	1	1.58864	Place	1	PlaceCluster_1
10	60	8	1	1.89545	Place	1	PlaceCluster_1
12	70	8	0	1.576	Place	2	PlaceCluster_2
12	70	8	1	1.518	Place	2	PlaceCluster_2
12	70	8	1	1.317	Place	2	PlaceCluster_2
12	70	8	1	0.934	Place	2	PlaceCluster_2
13	41	8	1	1.56827	Place	1	PlaceCluster_1
13	41	8	1	1.59904	Place	1	PlaceCluster_1
13	41	8	1	1.11731	Place	1	PlaceCluster_1
13	41	8	1	1.56442	Place	1	PlaceCluster_1
13	45	8	1	1.72308	Place	1	PlaceCluster_1
13	45	8	0	1.36635	Place	1	PlaceCluster_1
13	45	8	1	1.61346	Place	1	PlaceCluster_1
13	45	8	1	1.53942	Place	1	PlaceCluster_1
15	53	8	1	1.97381	Place	1	PlaceCluster_1
15	53	8	1	2.55476	Place	1	PlaceCluster_1
15	53	8	1	2.25357	Place	1	PlaceCluster_1
15	53	8	1	1.95	Place	1	PlaceCluster_1
15	54	8	1	1.542	Place	1	PlaceCluster_1
15	54	8	1	1.671	Place	1	PlaceCluster_1
15	54	8	1	2.008	Place	1	PlaceCluster_1
15	54	8	0	1.647	Place	1	PlaceCluster_1
15	57	8	1	1.80417	Place	1	PlaceCluster_1
15	57	8	1	1.90729	Place	1	PlaceCluster_1
15	57	8	0	1.82292	Place	1	PlaceCluster_1
15	57	8	1	1.47188	Place	1	PlaceCluster_1
15	58	8	1	1.382	Place	1	PlaceCluster_1
15	58	8	1	2.207	Place	1	PlaceCluster_1
15	58	8	0	1.621	Place	1	PlaceCluster_1
15	58	8	1	1.443	Place	1	PlaceCluster_1
15	59	8	1	1.99891	Place	1	PlaceCluster_1
15	59	8	1	1.30435	Place	1	PlaceCluster_1
15	59	8	1	3.05217	Place	1	PlaceCluster_1
15	59	8	1	1.95652	Place	1	PlaceCluster_1
16	64	8	0	1.73966	Place	2	PlaceCluster_2
16	64	8	1	1.68534	Place	2	PlaceCluster_2
16	64	8	1	1.675	Place	2	PlaceCluster_2
16	64	8	1	1.47931	Place	2	PlaceCluster_2
16	67	8	0	1.9	Place	2	PlaceCluster_2
16	67	8	1	1.45156	Place	2	PlaceCluster_2
16	67	8	1	0.921094	Place	2	PlaceCluster_2
16	67	8	1	1.26797	Place	2	PlaceCluster_2
17	42	8	1	1.78654	Place	1	PlaceCluster_1
17	42	8	1	1.70192	Place	1	PlaceCluster_1
17	42	8	1	1.73846	Place	1	PlaceCluster_1
17	42	8	1	1.59423	Place	1	PlaceCluster_1
17	45	8	0	1.85096	Place	1	PlaceCluster_1
17	45	8	1	1.32885	Place	1	PlaceCluster_1
17	45	8	1	1.35	Place	1	PlaceCluster_1
17	45	8	1	1.60962	Place	1	PlaceCluster_1
17	49	8	0	1.57759	Place	1	PlaceCluster_1
17	49	8	0	1.58793	Place	1	PlaceCluster_1
17	49	8	1	1.85	Place	1	PlaceCluster_1
17	49	8	1	1.85	Place	1	PlaceCluster_1
17	50	8	0	2.175	Place	1	PlaceCluster_1
17	50	8	0	1.46196	Place	1	PlaceCluster_1
17	50	8	0	1.53913	Place	1	PlaceCluster_1
17	50	8	1	2.53804	Place	1	PlaceCluster_1
18	71	8	0	2.775	Place	1	PlaceCluster_1
18	71	8	1	2.03421	Place	1	PlaceCluster_1
18	71	8	1	2.30263	Place	1	PlaceCluster_1
18	71	8	0	1.86316	Place	1	PlaceCluster_1
18	74	8	1	1.89605	Place	1	PlaceCluster_1
18	74	8	1	2.02632	Place	1	PlaceCluster_1
18	74	8	1	2.47237	Place	1	PlaceCluster_1
18	74	8	1	1.88816	Place	1	PlaceCluster_1
18	75	8	1	2.075	Place	1	PlaceCluster_1
18	75	8	1	1.18816	Place	1	PlaceCluster_1
18	75	8	1	2.11447	Place	1	PlaceCluster_1
18	75	8	1	2.6	Place	1	PlaceCluster_1
2	64	8	1	2.2	Place	1	PlaceCluster_1
2	64	8	1	2.01071	Place	1	PlaceCluster_1
2	64	8	1	1.40833	Place	1	PlaceCluster_1
2	64	8	1	1.62381	Place	1	PlaceCluster_1
2	65	8	1	2.12396	Place	1	PlaceCluster_1
2	65	8	1	1.49687	Place	1	PlaceCluster_1
2	65	8	1	1.42292	Place	1	PlaceCluster_1
2	65	8	1	1.58438	Place	1	PlaceCluster_1
2	68	8	1	1.34091	Place	1	PlaceCluster_1
2	68	8	1	2.61705	Place	1	PlaceCluster_1
2	68	8	1	1.58523	Place	1	PlaceCluster_1
2	68	8	1	1.58977	Place	1	PlaceCluster_1
2	69	8	1	1.84896	Place	1	PlaceCluster_1
2	69	8	1	1.38125	Place	1	PlaceCluster_1
2	69	8	1	1.47188	Place	1	PlaceCluster_1
2	69	8	1	1.40521	Place	1	PlaceCluster_1
2	70	8	0	1.42273	Place	1	PlaceCluster_1
2	70	8	1	1.48295	Place	1	PlaceCluster_1
2	70	8	1	1.30227	Place	1	PlaceCluster_1
2	70	8	0	1.87159	Place	1	PlaceCluster_1
3	51	8	0	2.09271	Place	1	PlaceCluster_1
3	51	8	1	1.52188	Place	1	PlaceCluster_1
3	51	8	1	1.88646	Place	1	PlaceCluster_1
3	51	8	1	1.46771	Place	1	PlaceCluster_1
3	52	8	1	2.8369	Place	1	PlaceCluster_1
3	52	8	1	1.85714	Place	1	PlaceCluster_1
3	52	8	1	1.70476	Place	1	PlaceCluster_1
3	52	8	1	1.63095	Place	1	PlaceCluster_1
4	62	8	0	2.48375	Place	1	PlaceCluster_1
4	62	8	1	1.88375	Place	1	PlaceCluster_1
4	62	8	1	1.6975	Place	1	PlaceCluster_1
4	62	8	1	1.565	Place	1	PlaceCluster_1
4	64	8	1	1.33472	Place	1	PlaceCluster_1
4	64	8	1	1.78056	Place	1	PlaceCluster_1
4	64	8	1	2.875	Place	1	PlaceCluster_1
4	64	8	1	2.06944	Place	1	PlaceCluster_1
4	67	8	0	1.62717	Place	1	PlaceCluster_1
4	67	8	1	1.84239	Place	1	PlaceCluster_1
4	67	8	0	1.88804	Place	1	PlaceCluster_1
4	67	8	1	1.71304	Place	1	PlaceCluster_1
4	68	8	0	2.01667	Place	1	PlaceCluster_1
4	68	8	1	1.74048	Place	1	PlaceCluster_1
4	68	8	1	2.275	Place	1	PlaceCluster_1
4	68	8	1	1.69167	Place	1	PlaceCluster_1
6	57	8	1	1.6913	Place	2	PlaceCluster_2
6	57	8	1	1.23152	Place	2	PlaceCluster_2
6	57	8	1	1.67826	Place	2	PlaceCluster_2
6	57	8	1	1.74457	Place	2	PlaceCluster_2
6	59	8	1	2.05	Place	2	PlaceCluster_2
6	59	8	1	2.24792	Place	2	PlaceCluster_2
6	59	8	1	1.60625	Place	2	PlaceCluster_2
6	59	8	1	1.55417	Place	2	PlaceCluster_2
6	60	8	0	1.50435	Place	2	PlaceCluster_2
6	60	8	1	1.29022	Place	2	PlaceCluster_2
6	60	8	1	1.6337	Place	2	PlaceCluster_2
6	60	8	1	1.47826	Place	2	PlaceCluster_2
7	42	8	1	1.40268	Place	2	PlaceCluster_2
7	42	8	1	1.19196	Place	2	PlaceCluster_2
7	42	8	1	1.69643	Place	2	PlaceCluster_2
7	42	8	1	1.06786	Place	2	PlaceCluster_2
7	43	8	1	1.504	Place	2	PlaceCluster_2
7	43	8	1	1.48	Place	2	PlaceCluster_2
7	43	8	1	1.258	Place	2	PlaceCluster_2
7	43	8	1	1.584	Place	2	PlaceCluster_2
7	45	8	1	1.73611	Place	2	PlaceCluster_2
7	45	8	1	1.21389	Place	2	PlaceCluster_2
7	45	8	1	1.13426	Place	2	PlaceCluster_2
7	45	8	1	1.52685	Place	2	PlaceCluster_2
7	46	8	1	1.42593	Place	2	PlaceCluster_2
7	46	8	1	1.44259	Place	2	PlaceCluster_2
7	46	8	1	1.52222	Place	2	PlaceCluster_2
7	46	8	1	1.20463	Place	2	PlaceCluster_2
8	41	8	1	1.71296	Place	1	PlaceCluster_1
8	41	8	0	2.14259	Place	1	PlaceCluster_1
8	41	8	0	1.31481	Place	1	PlaceCluster_1
8	41	8	0	1.39074	Place	1	PlaceCluster_1
8	43	8	0	2.47604	Place	1	PlaceCluster_1
8	43	8	0	2.27396	Place	1	PlaceCluster_1
8	43	8	1	1.82604	Place	1	PlaceCluster_1
8	43	8	0	1.95417	Place	1	PlaceCluster_1
8	50	8	0	2.68846	Place	1	PlaceCluster_1
8	50	8	1	1.97885	Place	1	PlaceCluster_1
8	50	8	1	1.92019	Place	1	PlaceCluster_1
8	50	8	1	2.36442	Place	1	PlaceCluster_1
9	71	8	1	1.425	Place	1	PlaceCluster_1
9	71	8	0	1.25326	Place	1	PlaceCluster_1
9	71	8	1	1.82174	Place	1	PlaceCluster_1
9	71	8	1	1.42935	Place	1	PlaceCluster_1
9	72	8	1	1.57	Place	1	PlaceCluster_1
9	72	8	1	1.612	Place	1	PlaceCluster_1
9	72	8	0	1.429	Place	1	PlaceCluster_1
9	72	8	1	1.145	Place	1	PlaceCluster_1
9	76	8	0	1.88462	Place	1	PlaceCluster_1
9	76	8	1	1.43173	Place	1	PlaceCluster_1
9	76	8	0	2.06058	Place	1	PlaceCluster_1
9	76	8	0	1.61154	Place	1	PlaceCluster_1
9	78	8	0	2.36354	Place	1	PlaceCluster_1
9	78	8	1	1.34688	Place	1	PlaceCluster_1
9	78	8	0	1.25417	Place	1	PlaceCluster_1
9	78	8	1	1.84688	Place	1	PlaceCluster_1
9	80	8	1	0.863	Place	1	PlaceCluster_1
9	80	8	1	1.888	Place	1	PlaceCluster_1
9	80	8	1	1.386	Place	1	PlaceCluster_1
9	80	8	0	2.505	Place	1	PlaceCluster_1
10	62	9	1	1.508	Pour	2	PourCluster_2
10	62	9	1	1.464	Pour	2	PourCluster_2
10	62	9	1	1.053	Pour	2	PourCluster_2
10	62	9	0	NA	Pour	2	PourCluster_2
10	69	9	1	1.38587	Pour	2	PourCluster_2
10	69	9	1	1.15435	Pour	2	PourCluster_2
10	69	9	1	1.1663	Pour	2	PourCluster_2
10	69	9	0	NA	Pour	2	PourCluster_2
11	62	9	1	1.23947	Pour	3	PourCluster_3
11	62	9	1	1.31974	Pour	3	PourCluster_3
11	62	9	1	1.09342	Pour	3	PourCluster_3
11	62	9	1	1.27105	Pour	3	PourCluster_3
11	66	9	1	1.08289	Pour	3	PourCluster_3
11	66	9	1	1.20658	Pour	3	PourCluster_3
11	66	9	1	1.00526	Pour	3	PourCluster_3
11	66	9	1	1.38947	Pour	3	PourCluster_3
11	68	9	1	1.60972	Pour	3	PourCluster_3
11	68	9	1	1.275	Pour	3	PourCluster_3
11	68	9	1	1.24444	Pour	3	PourCluster_3
11	68	9	1	1.29306	Pour	3	PourCluster_3
12	41	9	1	1.10865	Pour	1	PourCluster_1
12	41	9	0	0.695192	Pour	1	PourCluster_1
12	41	9	0	1.27115	Pour	1	PourCluster_1
12	41	9	1	1.25096	Pour	1	PourCluster_1
12	42	9	1	1.23661	Pour	1	PourCluster_1
12	42	9	1	1.09018	Pour	1	PourCluster_1
12	42	9	1	1.07054	Pour	1	PourCluster_1
12	42	9	1	1.12321	Pour	1	PourCluster_1
12	44	9	1	0.988889	Pour	1	PourCluster_1
12	44	9	1	1.06944	Pour	1	PourCluster_1
12	44	9	1	1.0037	Pour	1	PourCluster_1
12	44	9	1	0.987963	Pour	1	PourCluster_1
12	48	9	1	1.15714	Pour	1	PourCluster_1
12	48	9	1	1.00982	Pour	1	PourCluster_1
12	48	9	1	1.09464	Pour	1	PourCluster_1
12	48	9	1	1.11161	Pour	1	PourCluster_1
12	49	9	1	1.225	Pour	1	PourCluster_1
12	49	9	1	1.21833	Pour	1	PourCluster_1
12	49	9	1	1.13333	Pour	1	PourCluster_1
12	49	9	1	1.08583	Pour	1	PourCluster_1
13	68	9	1	1.01739	Pour	1	PourCluster_1
13	68	9	1	2.36739	Pour	1	PourCluster_1
13	68	9	1	1.33696	Pour	1	PourCluster_1
13	68	9	1	1.08587	Pour	1	PourCluster_1
14	71	9	1	1.02083	Pour	1	PourCluster_1
14	71	9	1	1.08583	Pour	1	PourCluster_1
14	71	9	1	1.575	Pour	1	PourCluster_1
14	71	9	1	1.13667	Pour	1	PourCluster_1
14	72	9	1	1.36293	Pour	1	PourCluster_1
14	72	9	1	1.12069	Pour	1	PourCluster_1
14	72	9	1	1.47328	Pour	1	PourCluster_1
14	72	9	1	1.01207	Pour	1	PourCluster_1
14	74	9	1	1.27019	Pour	1	PourCluster_1
14	74	9	1	1.17596	Pour	1	PourCluster_1
14	74	9	1	1.40288	Pour	1	PourCluster_1
14	74	9	1	1.43462	Pour	1	PourCluster_1
14	76	9	1	1.44015	Pour	1	PourCluster_1
14	76	9	1	1.16364	Pour	1	PourCluster_1
14	76	9	0	0.75303	Pour	1	PourCluster_1
14	76	9	1	0.979545	Pour	1	PourCluster_1
15	43	9	1	1.255	Pour	2	PourCluster_2
15	43	9	1	1.831	Pour	2	PourCluster_2
15	43	9	1	1.014	Pour	2	PourCluster_2
15	43	9	1	1.159	Pour	2	PourCluster_2
15	44	9	1	1.55978	Pour	2	PourCluster_2
15	44	9	0	1.85	Pour	2	PourCluster_2
15	44	9	1	1.23043	Pour	2	PourCluster_2
15	44	9	1	1.125	Pour	2	PourCluster_2
15	47	9	0	1.355	Pour	2	PourCluster_2
15	47	9	1	1.212	Pour	2	PourCluster_2
15	47	9	1	1.139	Pour	2	PourCluster_2
15	47	9	1	1.004	Pour	2	PourCluster_2
15	48	9	1	1.018	Pour	2	PourCluster_2
15	48	9	0	1.422	Pour	2	PourCluster_2
15	48	9	1	1.109	Pour	2	PourCluster_2
15	48	9	0	NA	Pour	2	PourCluster_2
15	50	9	1	1.13333	Pour	2	PourCluster_2
15	50	9	1	1.03125	Pour	2	PourCluster_2
15	50	9	1	1.04583	Pour	2	PourCluster_2
15	50	9	1	0.9875	Pour	2	PourCluster_2
16	42	9	1	1.17734	Pour	2	PourCluster_2
16	42	9	1	0.857812	Pour	2	PourCluster_2
16	42	9	1	0.794531	Pour	2	PourCluster_2
16	42	9	1	0.957812	Pour	2	PourCluster_2
16	44	9	1	1.08917	Pour	2	PourCluster_2
16	44	9	1	0.99	Pour	2	PourCluster_2
16	44	9	1	1.0475	Pour	2	PourCluster_2
16	44	9	1	0.990833	Pour	2	PourCluster_2
16	50	9	1	1.03864	Pour	2	PourCluster_2
16	50	9	0	NA	Pour	2	PourCluster_2
16	50	9	1	1.10833	Pour	2	PourCluster_2
16	50	9	1	0.902273	Pour	2	PourCluster_2
18	61	9	1	1.10375	Pour	3	PourCluster_3
18	61	9	1	1.00125	Pour	3	PourCluster_3
18	61	9	1	1.1575	Pour	3	PourCluster_3
18	61	9	1	1.09	Pour	3	PourCluster_3
18	63	9	1	1.24239	Pour	3	PourCluster_3
18	63	9	1	1.29891	Pour	3	PourCluster_3
18	63	9	1	0.909783	Pour	3	PourCluster_3
18	63	9	1	1.06739	Pour	3	PourCluster_3
18	64	9	1	2.73382	Pour	3	PourCluster_3
18	64	9	1	1.49265	Pour	3	PourCluster_3
18	64	9	1	1.31618	Pour	3	PourCluster_3
18	64	9	1	1.33824	Pour	3	PourCluster_3
18	66	9	1	1.48	Pour	3	PourCluster_3
18	66	9	1	1.41	Pour	3	PourCluster_3
18	66	9	1	1.405	Pour	3	PourCluster_3
18	66	9	1	1.165	Pour	3	PourCluster_3
2	42	9	0	1.70521	Pour	1	PourCluster_1
2	42	9	1	1.25	Pour	1	PourCluster_1
2	42	9	0	1.09896	Pour	1	PourCluster_1
2	42	9	0	1.075	Pour	1	PourCluster_1
2	44	9	1	1.106	Pour	1	PourCluster_1
2	44	9	0	1.074	Pour	1	PourCluster_1
2	44	9	0	1.279	Pour	1	PourCluster_1
2	44	9	0	NA	Pour	1	PourCluster_1
2	45	9	0	1.65417	Pour	1	PourCluster_1
2	45	9	0	1.35833	Pour	1	PourCluster_1
2	45	9	0	1.07083	Pour	1	PourCluster_1
2	45	9	0	0.986458	Pour	1	PourCluster_1
2	48	9	0	1.77708	Pour	1	PourCluster_1
2	48	9	0	1.50729	Pour	1	PourCluster_1
2	48	9	1	1.23229	Pour	1	PourCluster_1
2	48	9	0	1.04062	Pour	1	PourCluster_1
2	49	9	0	1.667	Pour	1	PourCluster_1
2	49	9	0	1.496	Pour	1	PourCluster_1
2	49	9	0	1.503	Pour	1	PourCluster_1
2	49	9	0	0.988	Pour	1	PourCluster_1
3	44	9	1	1.44063	Pour	1	PourCluster_1
3	44	9	1	1.04271	Pour	1	PourCluster_1
3	44	9	1	1.02708	Pour	1	PourCluster_1
3	44	9	1	1.06771	Pour	1	PourCluster_1
3	46	9	1	1.12024	Pour	1	PourCluster_1
3	46	9	0	2.07024	Pour	1	PourCluster_1
3	46	9	1	1.14643	Pour	1	PourCluster_1
3	46	9	1	1.10833	Pour	1	PourCluster_1
3	47	9	1	1.50729	Pour	1	PourCluster_1
3	47	9	1	1.64375	Pour	1	PourCluster_1
3	47	9	1	1.17604	Pour	1	PourCluster_1
3	47	9	1	0.942708	Pour	1	PourCluster_1
4	77	9	1	1.44318	Pour	3	PourCluster_3
4	77	9	1	1.01932	Pour	3	PourCluster_3
4	77	9	1	1.09773	Pour	3	PourCluster_3
4	77	9	1	1.59659	Pour	3	PourCluster_3
4	78	9	1	1.21522	Pour	3	PourCluster_3
4	78	9	1	1.03696	Pour	3	PourCluster_3
4	78	9	1	0.828261	Pour	3	PourCluster_3
4	78	9	1	1.08587	Pour	3	PourCluster_3
4	79	9	1	1.12065	Pour	3	PourCluster_3
4	79	9	1	1.09783	Pour	3	PourCluster_3
4	79	9	0	NA	Pour	3	PourCluster_3
4	79	9	0	1.79022	Pour	3	PourCluster_3
4	80	9	1	1.2131	Pour	3	PourCluster_3
4	80	9	1	1.05357	Pour	3	PourCluster_3
4	80	9	1	1.64762	Pour	3	PourCluster_3
4	80	9	1	1.025	Pour	3	PourCluster_3
6	41	9	1	1.25417	Pour	2	PourCluster_2
6	41	9	1	1.19167	Pour	2	PourCluster_2
6	41	9	1	1.12292	Pour	2	PourCluster_2
6	41	9	1	1.08125	Pour	2	PourCluster_2
6	42	9	1	1.278	Pour	2	PourCluster_2
6	42	9	1	1.048	Pour	2	PourCluster_2
6	42	9	1	1.797	Pour	2	PourCluster_2
6	42	9	1	1.274	Pour	2	PourCluster_2
6	43	9	1	1.475	Pour	2	PourCluster_2
6	43	9	1	1.09167	Pour	2	PourCluster_2
6	43	9	1	1.06875	Pour	2	PourCluster_2
6	43	9	1	0.920833	Pour	2	PourCluster_2
6	44	9	1	1.248	Pour	2	PourCluster_2
6	44	9	1	1.317	Pour	2	PourCluster_2
6	44	9	1	0.831	Pour	2	PourCluster_2
6	44	9	1	1.126	Pour	2	PourCluster_2
6	45	9	1	1.17308	Pour	2	PourCluster_2
6	45	9	0	1.24423	Pour	2	PourCluster_2
6	45	9	0	1.18077	Pour	2	PourCluster_2
6	45	9	0	1.20288	Pour	2	PourCluster_2
6	47	9	1	1.809	Pour	2	PourCluster_2
6	47	9	1	1.645	Pour	2	PourCluster_2
6	47	9	0	1.219	Pour	2	PourCluster_2
6	47	9	1	1.144	Pour	2	PourCluster_2
6	49	9	1	1.278	Pour	2	PourCluster_2
6	49	9	1	1.253	Pour	2	PourCluster_2
6	49	9	1	1.209	Pour	2	PourCluster_2
6	49	9	1	1.05	Pour	2	PourCluster_2
7	51	9	0	0.871667	Pour	1	PourCluster_1
7	51	9	0	1.07333	Pour	1	PourCluster_1
7	51	9	0	1.06083	Pour	1	PourCluster_1
7	51	9	0	NA	Pour	1	PourCluster_1
7	56	9	0	1.3621	Pour	1	PourCluster_1
7	56	9	1	1.00968	Pour	1	PourCluster_1
7	56	9	0	1.07339	Pour	1	PourCluster_1
7	56	9	0	1.13548	Pour	1	PourCluster_1
8	59	9	0	1.85	Pour	1	PourCluster_1
8	59	9	0	1.58229	Pour	1	PourCluster_1
8	59	9	0	1.64479	Pour	1	PourCluster_1
8	59	9	1	1.98333	Pour	1	PourCluster_1
9	69	9	1	1.01786	Pour	3	PourCluster_3
9	69	9	1	0.813393	Pour	3	PourCluster_3
9	69	9	1	NA	Pour	3	PourCluster_3
9	69	9	1	3.38661	Pour	3	PourCluster_3
1	63	9	1	0.925	Place	2	PlaceCluster_2
1	63	9	1	1.40741	Place	2	PlaceCluster_2
1	63	9	1	1.04259	Place	2	PlaceCluster_2
1	63	9	1	0.934259	Place	2	PlaceCluster_2
10	52	9	1	3.05341	Place	1	PlaceCluster_1
10	52	9	1	1.60227	Place	1	PlaceCluster_1
10	52	9	1	1.58182	Place	1	PlaceCluster_1
10	52	9	0	1.48864	Place	1	PlaceCluster_1
10	53	9	0	1.32292	Place	1	PlaceCluster_1
10	53	9	0	1.03229	Place	1	PlaceCluster_1
10	53	9	1	1.38437	Place	1	PlaceCluster_1
10	53	9	1	1.65729	Place	1	PlaceCluster_1
10	54	9	0	1.25	Place	1	PlaceCluster_1
10	54	9	1	1.22391	Place	1	PlaceCluster_1
10	54	9	1	1.05652	Place	1	PlaceCluster_1
10	54	9	1	1.19891	Place	1	PlaceCluster_1
10	58	9	0	1.54091	Place	1	PlaceCluster_1
10	58	9	1	1.69545	Place	1	PlaceCluster_1
10	58	9	1	1.20909	Place	1	PlaceCluster_1
10	58	9	1	1.58068	Place	1	PlaceCluster_1
10	59	9	0	1.37273	Place	1	PlaceCluster_1
10	59	9	1	1.37614	Place	1	PlaceCluster_1
10	59	9	0	1.3125	Place	1	PlaceCluster_1
10	59	9	1	1.65227	Place	1	PlaceCluster_1
10	60	9	1	1.15227	Place	1	PlaceCluster_1
10	60	9	1	2.09773	Place	1	PlaceCluster_1
10	60	9	1	1.88523	Place	1	PlaceCluster_1
10	60	9	1	1.18523	Place	1	PlaceCluster_1
12	70	9	1	1.274	Place	2	PlaceCluster_2
12	70	9	1	1.002	Place	2	PlaceCluster_2
12	70	9	1	1.122	Place	2	PlaceCluster_2
12	70	9	1	1.001	Place	2	PlaceCluster_2
13	41	9	1	0.8625	Place	1	PlaceCluster_1
13	41	9	1	1.43942	Place	1	PlaceCluster_1
13	41	9	1	0.989423	Place	1	PlaceCluster_1
13	41	9	1	1.02596	Place	1	PlaceCluster_1
13	45	9	1	1.14712	Place	1	PlaceCluster_1
13	45	9	1	1.47596	Place	1	PlaceCluster_1
13	45	9	1	1.25	Place	1	PlaceCluster_1
13	45	9	1	1.4375	Place	1	PlaceCluster_1
15	53	9	0	1.5119	Place	1	PlaceCluster_1
15	53	9	0	1.54286	Place	1	PlaceCluster_1
15	53	9	0	1.55119	Place	1	PlaceCluster_1
15	53	9	0	1.3619	Place	1	PlaceCluster_1
15	54	9	0	1.271	Place	1	PlaceCluster_1
15	54	9	1	1.693	Place	1	PlaceCluster_1
15	54	9	1	1.025	Place	1	PlaceCluster_1
15	54	9	0	1.154	Place	1	PlaceCluster_1
15	57	9	0	1.45729	Place	1	PlaceCluster_1
15	57	9	0	1.19271	Place	1	PlaceCluster_1
15	57	9	0	1.30313	Place	1	PlaceCluster_1
15	57	9	1	1.19479	Place	1	PlaceCluster_1
15	58	9	1	2.044	Place	1	PlaceCluster_1
15	58	9	0	1.855	Place	1	PlaceCluster_1
15	58	9	0	1.065	Place	1	PlaceCluster_1
15	58	9	0	1.312	Place	1	PlaceCluster_1
15	59	9	0	1.30978	Place	1	PlaceCluster_1
15	59	9	1	1.80109	Place	1	PlaceCluster_1
15	59	9	1	1.41196	Place	1	PlaceCluster_1
15	59	9	0	1.2663	Place	1	PlaceCluster_1
16	64	9	1	1.53879	Place	2	PlaceCluster_2
16	64	9	0	1.1319	Place	2	PlaceCluster_2
16	64	9	0	1.32155	Place	2	PlaceCluster_2
16	64	9	0	1.25086	Place	2	PlaceCluster_2
16	67	9	1	1.21172	Place	2	PlaceCluster_2
16	67	9	1	1.40625	Place	2	PlaceCluster_2
16	67	9	1	1.1	Place	2	PlaceCluster_2
16	67	9	1	0.990625	Place	2	PlaceCluster_2
17	42	9	1	1.60096	Place	1	PlaceCluster_1
17	42	9	1	1.32885	Place	1	PlaceCluster_1
17	42	9	1	1.09904	Place	1	PlaceCluster_1
17	42	9	1	1.42404	Place	1	PlaceCluster_1
17	45	9	1	1.10385	Place	1	PlaceCluster_1
17	45	9	1	1.26731	Place	1	PlaceCluster_1
17	45	9	1	1.08173	Place	1	PlaceCluster_1
17	45	9	1	1.57115	Place	1	PlaceCluster_1
17	49	9	0	1.06121	Place	1	PlaceCluster_1
17	49	9	1	1.69224	Place	1	PlaceCluster_1
17	49	9	0	1.04569	Place	1	PlaceCluster_1
17	49	9	1	1.5681	Place	1	PlaceCluster_1
17	50	9	1	1.57283	Place	1	PlaceCluster_1
17	50	9	1	1.21413	Place	1	PlaceCluster_1
17	50	9	1	1.475	Place	1	PlaceCluster_1
17	50	9	1	1.29891	Place	1	PlaceCluster_1
18	71	9	0	1.63289	Place	1	PlaceCluster_1
18	71	9	1	1.45789	Place	1	PlaceCluster_1
18	71	9	1	1.72763	Place	1	PlaceCluster_1
18	71	9	1	1.55921	Place	1	PlaceCluster_1
18	74	9	1	1.81579	Place	1	PlaceCluster_1
18	74	9	0	1.49737	Place	1	PlaceCluster_1
18	74	9	1	1.3	Place	1	PlaceCluster_1
18	74	9	1	1.23947	Place	1	PlaceCluster_1
18	75	9	1	2.87632	Place	1	PlaceCluster_1
18	75	9	1	1.26316	Place	1	PlaceCluster_1
18	75	9	1	1.44737	Place	1	PlaceCluster_1
18	75	9	1	1.48026	Place	1	PlaceCluster_1
2	64	9	1	0.865476	Place	1	PlaceCluster_1
2	64	9	1	1.44167	Place	1	PlaceCluster_1
2	64	9	1	1.21071	Place	1	PlaceCluster_1
2	64	9	1	1.0881	Place	1	PlaceCluster_1
2	65	9	1	1.08854	Place	1	PlaceCluster_1
2	65	9	1	1.16667	Place	1	PlaceCluster_1
2	65	9	1	0.988542	Place	1	PlaceCluster_1
2	65	9	1	1.72188	Place	1	PlaceCluster_1
2	68	9	1	1.32159	Place	1	PlaceCluster_1
2	68	9	1	1.3375	Place	1	PlaceCluster_1
2	68	9	1	1.37386	Place	1	PlaceCluster_1
2	68	9	1	1.10682	Place	1	PlaceCluster_1
2	69	9	1	0.9375	Place	1	PlaceCluster_1
2	69	9	1	0.986458	Place	1	PlaceCluster_1
2	69	9	1	1.23646	Place	1	PlaceCluster_1
2	69	9	1	0.988542	Place	1	PlaceCluster_1
2	70	9	1	1.09886	Place	1	PlaceCluster_1
2	70	9	1	1.28636	Place	1	PlaceCluster_1
2	70	9	0	NA	Place	1	PlaceCluster_1
2	70	9	1	1.23409	Place	1	PlaceCluster_1
3	51	9	1	1.10938	Place	1	PlaceCluster_1
3	51	9	1	1.15938	Place	1	PlaceCluster_1
3	51	9	1	1.05625	Place	1	PlaceCluster_1
3	51	9	0	NA	Place	1	PlaceCluster_1
3	52	9	1	1.43333	Place	1	PlaceCluster_1
3	52	9	0	1.39524	Place	1	PlaceCluster_1
3	52	9	0	1.2381	Place	1	PlaceCluster_1
3	52	9	1	1.30952	Place	1	PlaceCluster_1
4	62	9	1	1.69625	Place	1	PlaceCluster_1
4	62	9	1	1.49375	Place	1	PlaceCluster_1
4	62	9	0	1.26125	Place	1	PlaceCluster_1
4	62	9	1	1.2575	Place	1	PlaceCluster_1
4	64	9	1	1.75972	Place	1	PlaceCluster_1
4	64	9	1	2.04028	Place	1	PlaceCluster_1
4	64	9	1	1.35556	Place	1	PlaceCluster_1
4	64	9	1	1.37083	Place	1	PlaceCluster_1
4	67	9	1	1.36304	Place	1	PlaceCluster_1
4	67	9	0	1.10978	Place	1	PlaceCluster_1
4	67	9	0	1.09022	Place	1	PlaceCluster_1
4	67	9	1	1.19783	Place	1	PlaceCluster_1
4	68	9	0	1.35	Place	1	PlaceCluster_1
4	68	9	0	1.30952	Place	1	PlaceCluster_1
4	68	9	1	1.15	Place	1	PlaceCluster_1
4	68	9	1	1.29286	Place	1	PlaceCluster_1
6	57	9	1	1.94891	Place	2	PlaceCluster_2
6	57	9	1	1.32174	Place	2	PlaceCluster_2
6	57	9	1	1.13478	Place	2	PlaceCluster_2
6	57	9	1	1.12717	Place	2	PlaceCluster_2
6	59	9	1	1.1375	Place	2	PlaceCluster_2
6	59	9	1	1.32917	Place	2	PlaceCluster_2
6	59	9	1	1.25104	Place	2	PlaceCluster_2
6	59	9	1	1.22292	Place	2	PlaceCluster_2
6	60	9	1	1.16304	Place	2	PlaceCluster_2
6	60	9	0	1.26848	Place	2	PlaceCluster_2
6	60	9	1	1.19022	Place	2	PlaceCluster_2
6	60	9	0	0.944565	Place	2	PlaceCluster_2
7	42	9	1	1.33839	Place	2	PlaceCluster_2
7	42	9	1	0.988393	Place	2	PlaceCluster_2
7	42	9	1	0.7375	Place	2	PlaceCluster_2
7	42	9	1	0.807143	Place	2	PlaceCluster_2
7	43	9	1	1.355	Place	2	PlaceCluster_2
7	43	9	1	0.89	Place	2	PlaceCluster_2
7	43	9	1	0.988	Place	2	PlaceCluster_2
7	43	9	1	0.875	Place	2	PlaceCluster_2
7	45	9	1	1.68889	Place	2	PlaceCluster_2
7	45	9	1	0.928704	Place	2	PlaceCluster_2
7	45	9	1	0.82963	Place	2	PlaceCluster_2
7	45	9	1	0.814815	Place	2	PlaceCluster_2
7	46	9	1	0.891667	Place	2	PlaceCluster_2
7	46	9	1	0.987963	Place	2	PlaceCluster_2
7	46	9	1	1.02407	Place	2	PlaceCluster_2
7	46	9	1	0.989815	Place	2	PlaceCluster_2
8	41	9	1	1.18241	Place	1	PlaceCluster_1
8	41	9	1	1.16296	Place	1	PlaceCluster_1
8	41	9	1	1.82778	Place	1	PlaceCluster_1
8	41	9	0	1.18333	Place	1	PlaceCluster_1
8	43	9	1	1.80729	Place	1	PlaceCluster_1
8	43	9	1	1.65417	Place	1	PlaceCluster_1
8	43	9	0	1.31042	Place	1	PlaceCluster_1
8	43	9	1	1.39479	Place	1	PlaceCluster_1
8	50	9	1	1.29327	Place	1	PlaceCluster_1
8	50	9	0	1.28846	Place	1	PlaceCluster_1
8	50	9	1	1.43654	Place	1	PlaceCluster_1
8	50	9	1	1.22596	Place	1	PlaceCluster_1
9	71	9	1	2.02065	Place	1	PlaceCluster_1
9	71	9	1	1.73152	Place	1	PlaceCluster_1
9	71	9	1	1.36848	Place	1	PlaceCluster_1
9	71	9	0	NA	Place	1	PlaceCluster_1
9	72	9	0	1.198	Place	1	PlaceCluster_1
9	72	9	0	1.147	Place	1	PlaceCluster_1
9	72	9	0	1.004	Place	1	PlaceCluster_1
9	72	9	0	1.062	Place	1	PlaceCluster_1
9	76	9	1	1.86923	Place	1	PlaceCluster_1
9	76	9	1	1.54423	Place	1	PlaceCluster_1
9	76	9	1	1.64712	Place	1	PlaceCluster_1
9	76	9	0	1.24135	Place	1	PlaceCluster_1
9	78	9	1	1.37604	Place	1	PlaceCluster_1
9	78	9	1	1.45833	Place	1	PlaceCluster_1
9	78	9	1	1.34167	Place	1	PlaceCluster_1
9	78	9	1	0.761458	Place	1	PlaceCluster_1
9	80	9	1	1.318	Place	1	PlaceCluster_1
9	80	9	0	1.104	Place	1	PlaceCluster_1
9	80	9	1	1.132	Place	1	PlaceCluster_1
9	80	9	1	1.159	Place	1	PlaceCluster_1
10	62	10	1	2.585	Pour	2	PourCluster_2
10	62	10	0	1.67	Pour	2	PourCluster_2
10	62	10	1	2.523	Pour	2	PourCluster_2
10	62	10	1	2.237	Pour	2	PourCluster_2
10	69	10	1	1.81196	Pour	2	PourCluster_2
10	69	10	0	2.02935	Pour	2	PourCluster_2
10	69	10	1	2.3163	Pour	2	PourCluster_2
10	69	10	1	1.675	Pour	2	PourCluster_2
11	62	10	0	2.63289	Pour	3	PourCluster_3
11	62	10	1	2.48158	Pour	3	PourCluster_3
11	62	10	0	2.73158	Pour	3	PourCluster_3
11	62	10	0	2.08289	Pour	3	PourCluster_3
11	66	10	0	1.85	Pour	3	PourCluster_3
11	66	10	0	1.78289	Pour	3	PourCluster_3
11	66	10	0	1.71579	Pour	3	PourCluster_3
11	66	10	0	1.56711	Pour	3	PourCluster_3
11	68	10	0	2.36389	Pour	3	PourCluster_3
11	68	10	0	1.725	Pour	3	PourCluster_3
11	68	10	0	1.72083	Pour	3	PourCluster_3
11	68	10	0	1.69583	Pour	3	PourCluster_3
12	41	10	1	1.41827	Pour	1	PourCluster_1
12	41	10	1	2.11731	Pour	1	PourCluster_1
12	41	10	1	1.66154	Pour	1	PourCluster_1
12	41	10	1	1.70865	Pour	1	PourCluster_1
12	42	10	1	1.43482	Pour	1	PourCluster_1
12	42	10	1	1.51875	Pour	1	PourCluster_1
12	42	10	0	2.48214	Pour	1	PourCluster_1
12	42	10	1	1.23929	Pour	1	PourCluster_1
12	44	10	1	1.925	Pour	1	PourCluster_1
12	44	10	1	1.44722	Pour	1	PourCluster_1
12	44	10	0	1.82037	Pour	1	PourCluster_1
12	44	10	1	1.27593	Pour	1	PourCluster_1
12	48	10	1	1.85446	Pour	1	PourCluster_1
12	48	10	1	2.02232	Pour	1	PourCluster_1
12	48	10	1	1.67411	Pour	1	PourCluster_1
12	48	10	1	1.09643	Pour	1	PourCluster_1
12	49	10	1	1.75917	Pour	1	PourCluster_1
12	49	10	1	1.56833	Pour	1	PourCluster_1
12	49	10	1	1.34083	Pour	1	PourCluster_1
12	49	10	1	1.24583	Pour	1	PourCluster_1
13	68	10	0	1.71087	Pour	1	PourCluster_1
13	68	10	1	2.97935	Pour	1	PourCluster_1
13	68	10	1	1.87065	Pour	1	PourCluster_1
13	68	10	1	2.16957	Pour	1	PourCluster_1
14	71	10	1	2.13333	Pour	1	PourCluster_1
14	71	10	1	1.48083	Pour	1	PourCluster_1
14	71	10	1	1.52167	Pour	1	PourCluster_1
14	71	10	1	1.42417	Pour	1	PourCluster_1
14	72	10	1	1.73276	Pour	1	PourCluster_1
14	72	10	1	1.73966	Pour	1	PourCluster_1
14	72	10	1	1.26724	Pour	1	PourCluster_1
14	72	10	1	1.84138	Pour	1	PourCluster_1
14	74	10	1	1.40577	Pour	1	PourCluster_1
14	74	10	1	1.41731	Pour	1	PourCluster_1
14	74	10	1	1.73365	Pour	1	PourCluster_1
14	74	10	1	1.43846	Pour	1	PourCluster_1
14	76	10	1	1.27727	Pour	1	PourCluster_1
14	76	10	1	1.62273	Pour	1	PourCluster_1
14	76	10	1	1.42576	Pour	1	PourCluster_1
14	76	10	1	1.18788	Pour	1	PourCluster_1
15	43	10	0	1.651	Pour	2	PourCluster_2
15	43	10	0	1.591	Pour	2	PourCluster_2
15	43	10	0	1.981	Pour	2	PourCluster_2
15	43	10	0	2.026	Pour	2	PourCluster_2
15	44	10	0	2.01087	Pour	2	PourCluster_2
15	44	10	0	1.4837	Pour	2	PourCluster_2
15	44	10	0	1.62826	Pour	2	PourCluster_2
15	44	10	0	1.38478	Pour	2	PourCluster_2
15	47	10	0	1.638	Pour	2	PourCluster_2
15	47	10	0	2.397	Pour	2	PourCluster_2
15	47	10	0	1.619	Pour	2	PourCluster_2
15	47	10	0	1.529	Pour	2	PourCluster_2
15	48	10	0	1.302	Pour	2	PourCluster_2
15	48	10	0	1.968	Pour	2	PourCluster_2
15	48	10	0	1.516	Pour	2	PourCluster_2
15	48	10	0	1.76	Pour	2	PourCluster_2
15	50	10	1	1.76562	Pour	2	PourCluster_2
15	50	10	1	2.3125	Pour	2	PourCluster_2
15	50	10	0	1.78125	Pour	2	PourCluster_2
15	50	10	0	2.94167	Pour	2	PourCluster_2
16	42	10	0	1.31719	Pour	2	PourCluster_2
16	42	10	0	1.52344	Pour	2	PourCluster_2
16	42	10	1	2.07734	Pour	2	PourCluster_2
16	42	10	1	2.15078	Pour	2	PourCluster_2
16	44	10	1	1.435	Pour	2	PourCluster_2
16	44	10	0	1.68333	Pour	2	PourCluster_2
16	44	10	0	1.24833	Pour	2	PourCluster_2
16	44	10	1	2.30833	Pour	2	PourCluster_2
16	50	10	0	1.45379	Pour	2	PourCluster_2
16	50	10	1	2.10227	Pour	2	PourCluster_2
16	50	10	0	1.74242	Pour	2	PourCluster_2
16	50	10	0	1.5947	Pour	2	PourCluster_2
18	61	10	1	2.06125	Pour	3	PourCluster_3
18	61	10	0	1.6575	Pour	3	PourCluster_3
18	61	10	1	3.5925	Pour	3	PourCluster_3
18	61	10	1	2.6875	Pour	3	PourCluster_3
18	63	10	1	1.76413	Pour	3	PourCluster_3
18	63	10	1	2.025	Pour	3	PourCluster_3
18	63	10	1	2.77935	Pour	3	PourCluster_3
18	63	10	1	2.46087	Pour	3	PourCluster_3
18	64	10	0	2.25882	Pour	3	PourCluster_3
18	64	10	0	3.36912	Pour	3	PourCluster_3
18	64	10	1	2.70147	Pour	3	PourCluster_3
18	64	10	0	1.74118	Pour	3	PourCluster_3
18	66	10	1	2.51625	Pour	3	PourCluster_3
18	66	10	0	2.73	Pour	3	PourCluster_3
18	66	10	1	2.09	Pour	3	PourCluster_3
18	66	10	0	3.2625	Pour	3	PourCluster_3
2	42	10	1	1.43437	Pour	1	PourCluster_1
2	42	10	0	2.18333	Pour	1	PourCluster_1
2	42	10	0	1.79062	Pour	1	PourCluster_1
2	42	10	1	2.075	Pour	1	PourCluster_1
2	44	10	0	2.157	Pour	1	PourCluster_1
2	44	10	0	1.979	Pour	1	PourCluster_1
2	44	10	1	1.617	Pour	1	PourCluster_1
2	44	10	0	2.824	Pour	1	PourCluster_1
2	45	10	0	1.74063	Pour	1	PourCluster_1
2	45	10	0	1.71667	Pour	1	PourCluster_1
2	45	10	1	1.99896	Pour	1	PourCluster_1
2	45	10	1	2.1	Pour	1	PourCluster_1
2	48	10	0	1.71979	Pour	1	PourCluster_1
2	48	10	1	3.12396	Pour	1	PourCluster_1
2	48	10	1	1.76979	Pour	1	PourCluster_1
2	48	10	0	2.06771	Pour	1	PourCluster_1
2	49	10	0	NA	Pour	1	PourCluster_1
2	49	10	0	1.611	Pour	1	PourCluster_1
2	49	10	1	2.273	Pour	1	PourCluster_1
2	49	10	1	2.232	Pour	1	PourCluster_1
3	44	10	1	2.36458	Pour	1	PourCluster_1
3	44	10	0	1.90104	Pour	1	PourCluster_1
3	44	10	1	1.92292	Pour	1	PourCluster_1
3	44	10	1	1.55208	Pour	1	PourCluster_1
3	46	10	0	2.14167	Pour	1	PourCluster_1
3	46	10	1	2.50238	Pour	1	PourCluster_1
3	46	10	0	1.72738	Pour	1	PourCluster_1
3	46	10	1	2.53571	Pour	1	PourCluster_1
3	47	10	0	2.07708	Pour	1	PourCluster_1
3	47	10	1	2.21354	Pour	1	PourCluster_1
3	47	10	0	2.17813	Pour	1	PourCluster_1
3	47	10	1	2.28437	Pour	1	PourCluster_1
4	77	10	0	1.91818	Pour	3	PourCluster_3
4	77	10	0	1.88295	Pour	3	PourCluster_3
4	77	10	0	1.46591	Pour	3	PourCluster_3
4	77	10	0	2.09091	Pour	3	PourCluster_3
4	78	10	0	2.425	Pour	3	PourCluster_3
4	78	10	0	1.99674	Pour	3	PourCluster_3
4	78	10	1	2.28152	Pour	3	PourCluster_3
4	78	10	1	2.28261	Pour	3	PourCluster_3
4	79	10	1	3.20652	Pour	3	PourCluster_3
4	79	10	1	1.81304	Pour	3	PourCluster_3
4	79	10	1	2.07935	Pour	3	PourCluster_3
4	79	10	1	2.34457	Pour	3	PourCluster_3
4	80	10	0	1.675	Pour	3	PourCluster_3
4	80	10	1	2.90238	Pour	3	PourCluster_3
4	80	10	1	2.86905	Pour	3	PourCluster_3
4	80	10	1	2.65238	Pour	3	PourCluster_3
6	41	10	1	1.75	Pour	2	PourCluster_2
6	41	10	1	1.93854	Pour	2	PourCluster_2
6	41	10	0	2.82187	Pour	2	PourCluster_2
6	41	10	1	1.94687	Pour	2	PourCluster_2
6	42	10	1	2.603	Pour	2	PourCluster_2
6	42	10	1	2.333	Pour	2	PourCluster_2
6	42	10	1	1.857	Pour	2	PourCluster_2
6	42	10	0	1.056	Pour	2	PourCluster_2
6	43	10	0	2.17292	Pour	2	PourCluster_2
6	43	10	0	1.90208	Pour	2	PourCluster_2
6	43	10	0	2.1625	Pour	2	PourCluster_2
6	43	10	1	1.92292	Pour	2	PourCluster_2
6	44	10	0	2.468	Pour	2	PourCluster_2
6	44	10	1	1.807	Pour	2	PourCluster_2
6	44	10	0	1.996	Pour	2	PourCluster_2
6	44	10	0	2.461	Pour	2	PourCluster_2
6	45	10	0	1.74808	Pour	2	PourCluster_2
6	45	10	0	1.85385	Pour	2	PourCluster_2
6	45	10	1	1.80865	Pour	2	PourCluster_2
6	45	10	0	1.97692	Pour	2	PourCluster_2
6	47	10	1	2.481	Pour	2	PourCluster_2
6	47	10	0	1.36	Pour	2	PourCluster_2
6	47	10	0	1.382	Pour	2	PourCluster_2
6	47	10	1	2.195	Pour	2	PourCluster_2
6	49	10	1	2.273	Pour	2	PourCluster_2
6	49	10	1	3.702	Pour	2	PourCluster_2
6	49	10	0	1.974	Pour	2	PourCluster_2
6	49	10	0	1.387	Pour	2	PourCluster_2
7	51	10	0	1.7075	Pour	1	PourCluster_1
7	51	10	0	1.56333	Pour	1	PourCluster_1
7	51	10	0	1.15333	Pour	1	PourCluster_1
7	51	10	0	1.5275	Pour	1	PourCluster_1
7	56	10	0	1.53871	Pour	1	PourCluster_1
7	56	10	0	1.35242	Pour	1	PourCluster_1
7	56	10	0	1.44516	Pour	1	PourCluster_1
7	56	10	0	1.3621	Pour	1	PourCluster_1
8	59	10	0	1.76667	Pour	1	PourCluster_1
8	59	10	0	2.05521	Pour	1	PourCluster_1
8	59	10	0	1.92188	Pour	1	PourCluster_1
8	59	10	0	1.76354	Pour	1	PourCluster_1
9	69	10	1	1.44018	Pour	3	PourCluster_3
9	69	10	0	1.73661	Pour	3	PourCluster_3
9	69	10	1	2.41518	Pour	3	PourCluster_3
9	69	10	0	2.375	Pour	3	PourCluster_3
1	63	10	1	1.41667	Place	2	PlaceCluster_2
1	63	10	1	1.55556	Place	2	PlaceCluster_2
1	63	10	1	1.33333	Place	2	PlaceCluster_2
1	63	10	1	1.2287	Place	2	PlaceCluster_2
10	52	10	1	1.75568	Place	1	PlaceCluster_1
10	52	10	1	1.71932	Place	1	PlaceCluster_1
10	52	10	1	1.72386	Place	1	PlaceCluster_1
10	52	10	1	1.89773	Place	1	PlaceCluster_1
10	53	10	0	1.45	Place	1	PlaceCluster_1
10	53	10	1	1.56354	Place	1	PlaceCluster_1
10	53	10	1	1.70312	Place	1	PlaceCluster_1
10	53	10	1	1.51354	Place	1	PlaceCluster_1
10	54	10	0	1.70978	Place	1	PlaceCluster_1
10	54	10	1	1.56087	Place	1	PlaceCluster_1
10	54	10	1	1.48043	Place	1	PlaceCluster_1
10	54	10	1	1.8413	Place	1	PlaceCluster_1
10	58	10	0	1.85227	Place	1	PlaceCluster_1
10	58	10	1	1.75114	Place	1	PlaceCluster_1
10	58	10	0	2.425	Place	1	PlaceCluster_1
10	58	10	1	1.57955	Place	1	PlaceCluster_1
10	59	10	1	1.88523	Place	1	PlaceCluster_1
10	59	10	0	3.98636	Place	1	PlaceCluster_1
10	59	10	1	1.6375	Place	1	PlaceCluster_1
10	59	10	1	1.41364	Place	1	PlaceCluster_1
10	60	10	1	2.08068	Place	1	PlaceCluster_1
10	60	10	1	1.82386	Place	1	PlaceCluster_1
10	60	10	1	1.78182	Place	1	PlaceCluster_1
10	60	10	1	2.23409	Place	1	PlaceCluster_1
12	70	10	0	1.898	Place	2	PlaceCluster_2
12	70	10	1	1.899	Place	2	PlaceCluster_2
12	70	10	0	2.123	Place	2	PlaceCluster_2
12	70	10	0	1.728	Place	2	PlaceCluster_2
13	41	10	0	1.61827	Place	1	PlaceCluster_1
13	41	10	1	1.96442	Place	1	PlaceCluster_1
13	41	10	1	1.25673	Place	1	PlaceCluster_1
13	41	10	1	1.30769	Place	1	PlaceCluster_1
13	45	10	1	1.8375	Place	1	PlaceCluster_1
13	45	10	1	1.52981	Place	1	PlaceCluster_1
13	45	10	1	1.52212	Place	1	PlaceCluster_1
13	45	10	1	1.45	Place	1	PlaceCluster_1
15	53	10	1	2.025	Place	1	PlaceCluster_1
15	53	10	1	1.4369	Place	1	PlaceCluster_1
15	53	10	1	1.53452	Place	1	PlaceCluster_1
15	53	10	1	2.04643	Place	1	PlaceCluster_1
15	54	10	1	1.641	Place	1	PlaceCluster_1
15	54	10	1	1.235	Place	1	PlaceCluster_1
15	54	10	1	1.591	Place	1	PlaceCluster_1
15	54	10	1	1.477	Place	1	PlaceCluster_1
15	57	10	1	1.4	Place	1	PlaceCluster_1
15	57	10	1	1.34167	Place	1	PlaceCluster_1
15	57	10	1	1.91979	Place	1	PlaceCluster_1
15	57	10	0	1.79062	Place	1	PlaceCluster_1
15	58	10	1	1.623	Place	1	PlaceCluster_1
15	58	10	1	1.395	Place	1	PlaceCluster_1
15	58	10	1	1.456	Place	1	PlaceCluster_1
15	58	10	1	1.401	Place	1	PlaceCluster_1
15	59	10	1	1.7	Place	1	PlaceCluster_1
15	59	10	1	1.7913	Place	1	PlaceCluster_1
15	59	10	1	1.675	Place	1	PlaceCluster_1
15	59	10	1	2.42283	Place	1	PlaceCluster_1
16	64	10	1	1.78879	Place	2	PlaceCluster_2
16	64	10	1	1.32155	Place	2	PlaceCluster_2
16	64	10	1	1.63793	Place	2	PlaceCluster_2
16	64	10	1	1.59483	Place	2	PlaceCluster_2
16	67	10	1	1.19844	Place	2	PlaceCluster_2
16	67	10	1	1.69141	Place	2	PlaceCluster_2
16	67	10	1	1.86484	Place	2	PlaceCluster_2
16	67	10	1	1.24844	Place	2	PlaceCluster_2
17	42	10	0	1.86827	Place	1	PlaceCluster_1
17	42	10	1	2.11058	Place	1	PlaceCluster_1
17	42	10	1	1.60096	Place	1	PlaceCluster_1
17	42	10	1	1.41923	Place	1	PlaceCluster_1
17	45	10	1	1.63365	Place	1	PlaceCluster_1
17	45	10	1	1.4875	Place	1	PlaceCluster_1
17	45	10	1	1.64519	Place	1	PlaceCluster_1
17	45	10	1	1.71058	Place	1	PlaceCluster_1
17	49	10	0	1.5431	Place	1	PlaceCluster_1
17	49	10	1	1.83103	Place	1	PlaceCluster_1
17	49	10	1	1.97845	Place	1	PlaceCluster_1
17	49	10	1	1.40259	Place	1	PlaceCluster_1
17	50	10	1	1.60543	Place	1	PlaceCluster_1
17	50	10	1	1.7587	Place	1	PlaceCluster_1
17	50	10	1	1.75543	Place	1	PlaceCluster_1
17	50	10	1	1.8163	Place	1	PlaceCluster_1
18	71	10	1	1.71579	Place	1	PlaceCluster_1
18	71	10	1	2.06184	Place	1	PlaceCluster_1
18	71	10	1	2.05395	Place	1	PlaceCluster_1
18	71	10	1	1.88289	Place	1	PlaceCluster_1
18	74	10	1	3.21579	Place	1	PlaceCluster_1
18	74	10	1	2.04342	Place	1	PlaceCluster_1
18	74	10	1	1.89342	Place	1	PlaceCluster_1
18	74	10	1	2.11316	Place	1	PlaceCluster_1
18	75	10	1	1.62105	Place	1	PlaceCluster_1
18	75	10	1	2.51711	Place	1	PlaceCluster_1
18	75	10	1	2.01447	Place	1	PlaceCluster_1
18	75	10	1	1.89474	Place	1	PlaceCluster_1
2	64	10	1	1.92976	Place	1	PlaceCluster_1
2	64	10	1	2.11667	Place	1	PlaceCluster_1
2	64	10	1	1.52976	Place	1	PlaceCluster_1
2	64	10	1	1.4631	Place	1	PlaceCluster_1
2	65	10	1	2.35417	Place	1	PlaceCluster_1
2	65	10	1	3.01354	Place	1	PlaceCluster_1
2	65	10	1	1.88542	Place	1	PlaceCluster_1
2	65	10	1	1.62292	Place	1	PlaceCluster_1
2	68	10	1	1.59545	Place	1	PlaceCluster_1
2	68	10	1	1.74886	Place	1	PlaceCluster_1
2	68	10	1	1.86705	Place	1	PlaceCluster_1
2	68	10	1	1.42386	Place	1	PlaceCluster_1
2	69	10	1	1.59792	Place	1	PlaceCluster_1
2	69	10	1	1.19063	Place	1	PlaceCluster_1
2	69	10	1	1.75833	Place	1	PlaceCluster_1
2	69	10	1	1.79375	Place	1	PlaceCluster_1
2	70	10	1	1.75227	Place	1	PlaceCluster_1
2	70	10	1	1.65455	Place	1	PlaceCluster_1
2	70	10	1	1.48182	Place	1	PlaceCluster_1
2	70	10	1	1.53295	Place	1	PlaceCluster_1
3	51	10	1	1.45208	Place	1	PlaceCluster_1
3	51	10	1	1.58229	Place	1	PlaceCluster_1
3	51	10	1	1.31979	Place	1	PlaceCluster_1
3	51	10	1	1.84375	Place	1	PlaceCluster_1
3	52	10	1	1.62738	Place	1	PlaceCluster_1
3	52	10	1	1.77976	Place	1	PlaceCluster_1
3	52	10	1	2.31786	Place	1	PlaceCluster_1
3	52	10	1	1.8	Place	1	PlaceCluster_1
4	62	10	1	2.00875	Place	1	PlaceCluster_1
4	62	10	1	1.7325	Place	1	PlaceCluster_1
4	62	10	1	1.52875	Place	1	PlaceCluster_1
4	62	10	1	1.63125	Place	1	PlaceCluster_1
4	64	10	1	2.53472	Place	1	PlaceCluster_1
4	64	10	1	2.28194	Place	1	PlaceCluster_1
4	64	10	1	2.06806	Place	1	PlaceCluster_1
4	64	10	1	1.74444	Place	1	PlaceCluster_1
4	67	10	1	1.76957	Place	1	PlaceCluster_1
4	67	10	1	1.75652	Place	1	PlaceCluster_1
4	67	10	1	1.56087	Place	1	PlaceCluster_1
4	67	10	1	1.63478	Place	1	PlaceCluster_1
4	68	10	1	2.07857	Place	1	PlaceCluster_1
4	68	10	1	2.56905	Place	1	PlaceCluster_1
4	68	10	1	1.7869	Place	1	PlaceCluster_1
4	68	10	1	1.59167	Place	1	PlaceCluster_1
6	57	10	1	1.61087	Place	2	PlaceCluster_2
6	57	10	1	1.73152	Place	2	PlaceCluster_2
6	57	10	1	1.42174	Place	2	PlaceCluster_2
6	57	10	1	2.02065	Place	2	PlaceCluster_2
6	59	10	0	2.29375	Place	2	PlaceCluster_2
6	59	10	1	1.78021	Place	2	PlaceCluster_2
6	59	10	1	1.36354	Place	2	PlaceCluster_2
6	59	10	1	1.32292	Place	2	PlaceCluster_2
6	60	10	1	1.53804	Place	2	PlaceCluster_2
6	60	10	1	2.41739	Place	2	PlaceCluster_2
6	60	10	1	1.39457	Place	2	PlaceCluster_2
6	60	10	1	2.025	Place	2	PlaceCluster_2
7	42	10	1	1.52411	Place	2	PlaceCluster_2
7	42	10	1	1.25536	Place	2	PlaceCluster_2
7	42	10	1	1.3375	Place	2	PlaceCluster_2
7	42	10	1	1.39286	Place	2	PlaceCluster_2
7	43	10	1	1.223	Place	2	PlaceCluster_2
7	43	10	1	1.648	Place	2	PlaceCluster_2
7	43	10	1	1.886	Place	2	PlaceCluster_2
7	43	10	1	1.533	Place	2	PlaceCluster_2
7	45	10	1	1.85926	Place	2	PlaceCluster_2
7	45	10	1	1.26759	Place	2	PlaceCluster_2
7	45	10	1	1.43796	Place	2	PlaceCluster_2
7	45	10	1	1.5037	Place	2	PlaceCluster_2
7	46	10	1	1.78056	Place	2	PlaceCluster_2
7	46	10	1	1.64167	Place	2	PlaceCluster_2
7	46	10	1	1.87407	Place	2	PlaceCluster_2
7	46	10	1	1.43519	Place	2	PlaceCluster_2
8	41	10	1	2.71389	Place	1	PlaceCluster_1
8	41	10	1	2.11296	Place	1	PlaceCluster_1
8	41	10	1	2.39167	Place	1	PlaceCluster_1
8	41	10	0	NA	Place	1	PlaceCluster_1
8	43	10	1	2.02396	Place	1	PlaceCluster_1
8	43	10	1	1.96875	Place	1	PlaceCluster_1
8	43	10	1	1.9125	Place	1	PlaceCluster_1
8	43	10	1	1.72188	Place	1	PlaceCluster_1
8	50	10	1	1.50481	Place	1	PlaceCluster_1
8	50	10	1	3.04038	Place	1	PlaceCluster_1
8	50	10	1	1.86635	Place	1	PlaceCluster_1
8	50	10	1	1.58173	Place	1	PlaceCluster_1
9	71	10	0	1.73587	Place	1	PlaceCluster_1
9	71	10	0	3.57174	Place	1	PlaceCluster_1
9	71	10	1	1.32935	Place	1	PlaceCluster_1
9	71	10	1	1.68913	Place	1	PlaceCluster_1
9	72	10	1	1.598	Place	1	PlaceCluster_1
9	72	10	1	1.57	Place	1	PlaceCluster_1
9	72	10	1	1.45	Place	1	PlaceCluster_1
9	72	10	1	1.815	Place	1	PlaceCluster_1
9	76	10	0	1.65096	Place	1	PlaceCluster_1
9	76	10	1	1.99519	Place	1	PlaceCluster_1
9	76	10	0	1.5625	Place	1	PlaceCluster_1
9	76	10	0	1.57981	Place	1	PlaceCluster_1
9	78	10	0	1.98229	Place	1	PlaceCluster_1
9	78	10	1	1.63958	Place	1	PlaceCluster_1
9	78	10	1	1.55937	Place	1	PlaceCluster_1
9	78	10	1	2.01354	Place	1	PlaceCluster_1
9	80	10	1	1.938	Place	1	PlaceCluster_1
9	80	10	1	1.691	Place	1	PlaceCluster_1
9	80	10	1	1.616	Place	1	PlaceCluster_1
[truncated: 5,201 more rows]
